# Supplementary material for: A network model for angiogenesis in ovarian cancer
Source: BMC Bioinformatics. 2015 Apr 11;16:115. doi: 10.1186/s12859-015-0551-y (PMC4408593; doi:10.1186/s12859-015-0551-y)
Supplement: Additional file 1: Dataset S1. — (TranscriptionFactor_CombinatorialEnrichment.txt): The significance of co-targeting by all pairs of transcription factors in the various network classifications. [file 12859_2015_551_MOESM1_ESM.txt]

TF1	TF2	A+	A-	N-	N+
AHR	AR	1	1	1	1
AHR	ARID3A	0.999993	1	0.999999	1
AHR	ARNT	1	1	6.13E-16	0.00368255
AHR	BRCA1	1	0.944052	0.111586	0.640285
AHR	CREB1	1	1	1	1
AHR	CTCF	1	1	1	1
AHR	DDIT3	1	1	1	1
AHR	E2F1	1	0.83026	1	0.739466
AHR	EGR1	1	1	1	0.99999
AHR	ELF5	1	1	1	1
AHR	ELK1	0.976412	0.971911	0.981464	0.991067
AHR	ELK4	1	0.830281	1	0.890192
AHR	EN1	1	1	1	1
AHR	ESR1	1	1	1	1
AHR	ESR2	1	1	1	1
AHR	ETS1	0.997137	0.999997	2.21E-11	0.999988
AHR	EWSR1	1	1	1	1
AHR	FEV	1	1	1	1
AHR	FLI1	1	1	1	1
AHR	FOXA2	1	1	1	1
AHR	FOXC1	1	1	1	1
AHR	FOXD1	1	1	1	1
AHR	FOXD3	1	1	1	1
AHR	FOXF2	1	1	1	1
AHR	FOXI1	1	1	1	1
AHR	FOXL1	1	1	1	1
AHR	FOXO3	1	1	1	1
AHR	GATA1	1	1	1	1
AHR	GATA2	0.999982	1	2.25E-10	0.999992
AHR	GATA3	1	1	1	1
AHR	HAND1	1	1	1	1
AHR	HIF1A	1	1	1	1
AHR	HINFP	1	1	1	1
AHR	HLF	1	1	1	1
AHR	HLTF	1	1	1	1
AHR	HNF1A	1	1	1	1
AHR	HNF1B	1	1	1	1
AHR	HNF4A	1	1	1	1
AHR	HOXA5	1	1	1	1
AHR	INSM1	1	1	1	1
AHR	IRF1	1	1	1	1
AHR	IRF2	1	1	1	1
AHR	JUN	1	1	1	1
AHR	KLF4	1	1	1	1
AHR	LHX3	1	1	1	1
AHR	MAFB	1	1	1	1
AHR	MAFG	1	1	1	1
AHR	MAX	1	1	1	1
AHR	MEF2A	1	1	1	1
AHR	MYB	1	1	1	0.855247
AHR	MYC	1	1	1	1
AHR	MYCN	1	1	1	1
AHR	MZF1	1	1	2.68E-07	0.999052
AHR	NFE2L1	1	1	1	1
AHR	NFE2L2	1	1	1	1
AHR	NFIC	0.999757	0.999999	6.79E-10	0.999864
AHR	NFIL3	1	1	1	1
AHR	NFKB1	1	1	1	1
AHR	NFYA	1	1	0.998319	0.999985
AHR	NHLH1	1	1	1	1
AHR	NKX2-5	0.995616	0.999988	1	0.999999
AHR	NKX3-1	1	1	1	1
AHR	NKX3-2	1	1	1	1
AHR	NR1H2	1	1	1	1
AHR	NR2E3	1	1	1	1
AHR	NR2F1	1	1	1	1
AHR	NR3C1	1	1	1	1
AHR	NR4A2	1	1	1	1
AHR	PAX2	1	1	1	1
AHR	PAX4	1	1	1	1
AHR	PAX5	1	1	0.993479	0.999975
AHR	PAX6	1	1	1	1
AHR	PBX1	1	1	1	1
AHR	PDX1	1	1	0.999999	1
AHR	PLAG1	1	1	1	1
AHR	POU5F1	1	1	1	1
AHR	PPARG	1	1	1	1
AHR	PRRX2	0.999992	1	0.0529014	1
AHR	REL	1	1	1	1
AHR	RELA	1	1	1	1
AHR	REST	1	1	1	1
AHR	RORA	1	1	1	1
AHR	RREB1	1	1	1	1
AHR	RUNX1	1	1	1	1
AHR	RXRA	1	1	1	1
AHR	SOX10	1	1	0.44139	1
AHR	SOX17	1	1	1	1
AHR	SOX2	1	1	1	1
AHR	SOX5	1	1	1	1
AHR	SOX9	1	1	1	1
AHR	SP1	1	1	0.999427	0.999368
AHR	SPI1	1	1	0.999999	1
AHR	SPIB	1	1	1	1
AHR	SRF	1	1	1	1
AHR	SRY	1	1	1	1
AHR	STAT1	1	1	1	1
AHR	STAT3	1	1	1	1
AHR	T	1	1	1	1
AHR	TAL1	1	1	1	1
AHR	TBP	1	1	1	1
AHR	TCF3	1	1	1	1
AHR	TEAD1	1	1	1	1
AHR	TFAP2A	1	1	0.999999	0.999979
AHR	TLX1	1	1	1	1
AHR	TP53	1	1	1	1
AHR	VDR	1	1	1	1
AHR	YY1	0.999998	0.99999	1.86E-06	1
AHR	ZEB1	1	1	1.82E-06	1
AHR	ZFX	1	1	1	0.987979
AHR	ZNF143	1	1	1	1
AR	AHR	1	1	1	1
AR	ARID3A	1	1	1	1
AR	ARNT	1	1	1	1
AR	BRCA1	1	1	1	1
AR	CREB1	1	1	1	1
AR	CTCF	1	1	1	1
AR	DDIT3	1	1	1	1
AR	E2F1	1	1	1	1
AR	EGR1	1	1	1	1
AR	ELF5	1	1	1	1
AR	ELK1	1	1	1	1
AR	ELK4	1	1	1	1
AR	EN1	1	1	1	1
AR	ESR1	1	1	1	1
AR	ESR2	1	1	1	1
AR	ETS1	1	1	1	1
AR	EWSR1	1	1	1	1
AR	FEV	1	1	1	1
AR	FLI1	1	1	1	1
AR	FOXA2	1	1	1	1
AR	FOXC1	1	1	1	1
AR	FOXD1	1	1	1	1
AR	FOXD3	1	1	1	1
AR	FOXF2	1	1	1	1
AR	FOXI1	1	1	1	1
AR	FOXL1	1	1	1	1
AR	FOXO3	1	1	1	1
AR	GATA1	1	1	1	1
AR	GATA2	1	1	1	1
AR	GATA3	1	1	1	1
AR	HAND1	1	1	1	1
AR	HIF1A	1	1	1	1
AR	HINFP	1	1	1	1
AR	HLF	1	1	1	1
AR	HLTF	1	1	1	1
AR	HNF1A	1	1	1	1
AR	HNF1B	1	1	1	1
AR	HNF4A	1	1	1	1
AR	HOXA5	1	1	1	1
AR	INSM1	1	1	1	1
AR	IRF1	1	1	1	1
AR	IRF2	1	1	1	1
AR	JUN	1	1	1	1
AR	KLF4	1	1	1	1
AR	LHX3	1	1	1	1
AR	MAFB	1	1	1	1
AR	MAFG	1	1	1	1
AR	MAX	1	1	1	1
AR	MEF2A	1	1	1	1
AR	MYB	1	1	1	1
AR	MYC	1	1	1	1
AR	MYCN	1	1	1	1
AR	MZF1	1	1	1	1
AR	NFE2L1	1	1	1	1
AR	NFE2L2	1	1	1	1
AR	NFIC	1	1	1	1
AR	NFIL3	1	1	1	1
AR	NFKB1	1	1	1	1
AR	NFYA	1	1	1	1
AR	NHLH1	1	1	1	1
AR	NKX2-5	1	1	1	1
AR	NKX3-1	1	1	1	1
AR	NKX3-2	1	1	1	1
AR	NR1H2	1	1	1	1
AR	NR2E3	1	1	1	1
AR	NR2F1	1	1	1	1
AR	NR3C1	1	1	1	1
AR	NR4A2	1	1	1	1
AR	PAX2	1	1	1	1
AR	PAX4	1	1	1	1
AR	PAX5	1	1	1	1
AR	PAX6	1	1	1	1
AR	PBX1	1	1	1	1
AR	PDX1	1	1	1	1
AR	PLAG1	1	1	1	1
AR	POU5F1	1	1	1	1
AR	PPARG	1	1	1	1
AR	PRRX2	1	1	1	1
AR	REL	1	1	1	1
AR	RELA	1	1	1	1
AR	REST	1	1	1	1
AR	RORA	1	1	1	1
AR	RREB1	1	1	1	1
AR	RUNX1	1	1	1	1
AR	RXRA	1	1	1	1
AR	SOX10	1	1	1	1
AR	SOX17	1	1	1	1
AR	SOX2	1	1	1	1
AR	SOX5	1	1	1	1
AR	SOX9	1	1	1	1
AR	SP1	1	1	1	1
AR	SPI1	1	1	1	1
AR	SPIB	1	1	1	1
AR	SRF	1	1	1	1
AR	SRY	1	1	1	1
AR	STAT1	1	1	1	1
AR	STAT3	1	1	1	1
AR	T	1	1	1	1
AR	TAL1	1	1	1	1
AR	TBP	1	1	1	1
AR	TCF3	1	1	1	1
AR	TEAD1	1	1	1	1
AR	TFAP2A	1	1	1	1
AR	TLX1	1	1	1	1
AR	TP53	1	1	1	1
AR	VDR	1	1	1	1
AR	YY1	1	1	1	1
AR	ZEB1	1	1	1	1
AR	ZFX	1	1	1	1
AR	ZNF143	1	1	1	1
ARID3A	AHR	0.999993	1	0.999999	1
ARID3A	AR	1	1	1	1
ARID3A	ARNT	0.621923	0.793911	0.985349	1
ARID3A	BRCA1	1	1	0.159566	0.348534
ARID3A	CREB1	1	1	1	1
ARID3A	CTCF	1	1	1	1
ARID3A	DDIT3	1	1	1	1
ARID3A	E2F1	1	1	1	1
ARID3A	EGR1	1	1	1	1
ARID3A	ELF5	1	1	1	1
ARID3A	ELK1	1	1	1	1
ARID3A	ELK4	1	1	1	1
ARID3A	EN1	1	1	1	1
ARID3A	ESR1	1	1	1	1
ARID3A	ESR2	1	1	1	1
ARID3A	ETS1	0.0192565	0.997928	0.965022	0.994689
ARID3A	EWSR1	1	1	1	1
ARID3A	FEV	1	0.993955	0.883408	1
ARID3A	FLI1	1	1	1	1
ARID3A	FOXA2	1	1	1	1
ARID3A	FOXC1	1	1	1	1
ARID3A	FOXD1	1	1	1	1
ARID3A	FOXD3	1	1	1	1
ARID3A	FOXF2	1	1	1	1
ARID3A	FOXI1	1	1	1	1
ARID3A	FOXL1	1	1	1	1
ARID3A	FOXO3	1	1	1	1
ARID3A	GATA1	1	1	1	1
ARID3A	GATA2	7.31E-07	0.999139	0.999873	0.997001
ARID3A	GATA3	1.13E-05	0.999921	1	0.99984
ARID3A	HAND1	1	1	1	1
ARID3A	HIF1A	1	1	1	1
ARID3A	HINFP	1	1	1	1
ARID3A	HLF	1	1	1	1
ARID3A	HLTF	1	1	1	1
ARID3A	HNF1A	1	1	1	1
ARID3A	HNF1B	1	1	1	1
ARID3A	HNF4A	1	1	1	1
ARID3A	HOXA5	1	1	1	1
ARID3A	INSM1	1	1	1	1
ARID3A	IRF1	1	1	1	1
ARID3A	IRF2	1	1	1	1
ARID3A	JUN	1	1	1	1
ARID3A	KLF4	1	1	1	1
ARID3A	LHX3	1	1	1	1
ARID3A	MAFB	1	1	1	1
ARID3A	MAFG	1	1	1	0.836777
ARID3A	MAX	1	1	1	1
ARID3A	MEF2A	1	1	1	1
ARID3A	MYB	1	1	1	1
ARID3A	MYC	1	1	1	1
ARID3A	MYCN	1	1	1	1
ARID3A	MZF1	0.998479	0.999979	0.422397	0.898053
ARID3A	NFE2L1	1	1	1	0.857594
ARID3A	NFE2L2	1	1	1	1
ARID3A	NFIC	0.353546	0.999983	0.841609	0.991208
ARID3A	NFIL3	1	1	1	1
ARID3A	NFKB1	1	1	1	1
ARID3A	NFYA	1	1	1	1
ARID3A	NHLH1	1	1	1	1
ARID3A	NKX2-5	1.31E-05	0.999402	1	0.917521
ARID3A	NKX3-1	0.997314	0.986428	0.999698	0.997005
ARID3A	NKX3-2	1	1	1	1
ARID3A	NR1H2	1	1	1	1
ARID3A	NR2E3	1	1	1	0.95342
ARID3A	NR2F1	1	1	1	1
ARID3A	NR3C1	1	1	1	1
ARID3A	NR4A2	1	1	1	1
ARID3A	PAX2	1	1	1	1
ARID3A	PAX4	1	1	1	1
ARID3A	PAX5	1	1	1	1
ARID3A	PAX6	1	1	1	1
ARID3A	PBX1	1	1	1	1
ARID3A	PDX1	0.993643	0.914631	0.999994	0.999987
ARID3A	PLAG1	1	1	1	1
ARID3A	POU5F1	1	1	1	1
ARID3A	PPARG	1	1	1	1
ARID3A	PRRX2	1.16E-23	0.851794	1	1
ARID3A	REL	1	1	1	1
ARID3A	RELA	1	1	1	1
ARID3A	REST	1	1	1	1
ARID3A	RORA	1	1	1	1
ARID3A	RREB1	1	1	1	1
ARID3A	RUNX1	1	1	1	1
ARID3A	RXRA	1	1	1	1
ARID3A	SOX10	0.00155797	0.999995	0.999951	0.99721
ARID3A	SOX17	1	1	1	1
ARID3A	SOX2	1	1	1	1
ARID3A	SOX5	1.01E-14	0.99216	1	1
ARID3A	SOX9	1	1	1	1
ARID3A	SP1	1	1	1	1
ARID3A	SPI1	0.999999	0.999951	0.714622	0.999971
ARID3A	SPIB	0.993288	0.999442	0.851117	0.998425
ARID3A	SRF	1	1	1	1
ARID3A	SRY	1	1	1	1
ARID3A	STAT1	1	1	1	1
ARID3A	STAT3	1	1	1	1
ARID3A	T	1	1	1	1
ARID3A	TAL1	1	1	1	1
ARID3A	TBP	1	1	1	1
ARID3A	TCF3	1	1	1	1
ARID3A	TEAD1	1	1	1	1
ARID3A	TFAP2A	1	1	1	1
ARID3A	TLX1	1	1	1	1
ARID3A	TP53	1	1	1	1
ARID3A	VDR	1	1	1	1
ARID3A	YY1	0.686952	0.999166	0.99996	0.811103
ARID3A	ZEB1	0.981281	0.999994	0.902229	0.906899
ARID3A	ZFX	1	1	1	1
ARID3A	ZNF143	1	1	1	1
ARNT	AHR	1	1	6.13E-16	0.00368255
ARNT	AR	1	1	1	1
ARNT	ARID3A	0.621923	0.793911	0.985349	1
ARNT	BRCA1	0.921631	0.976989	0.0291108	0.815594
ARNT	CREB1	1	1	1	1
ARNT	CTCF	1	1	1	1
ARNT	DDIT3	1	1	1	1
ARNT	E2F1	1	0.79922	1	0.885849
ARNT	EGR1	0.999997	1	0.999815	0.986694
ARNT	ELF5	1	1	1	1
ARNT	ELK1	0.932547	1	0.943286	0.993089
ARNT	ELK4	1	0.788129	1	0.855247
ARNT	EN1	1	1	1	1
ARNT	ESR1	1	1	1	1
ARNT	ESR2	1	1	1	1
ARNT	ETS1	0.311215	0.976283	2.19E-23	0.940085
ARNT	EWSR1	1	1	1	1
ARNT	FEV	1	1	1	1
ARNT	FLI1	1	1	1	1
ARNT	FOXA2	1	1	1	1
ARNT	FOXC1	1	1	1	1
ARNT	FOXD1	1	1	1	1
ARNT	FOXD3	1	1	1	1
ARNT	FOXF2	1	1	1	1
ARNT	FOXI1	1	1	1	1
ARNT	FOXL1	1	1	1	1
ARNT	FOXO3	1	1	1	1
ARNT	GATA1	1	1	1	1
ARNT	GATA2	0.572288	0.98754	2.14E-22	0.82229
ARNT	GATA3	1	1	1	1
ARNT	HAND1	1	1	1	1
ARNT	HIF1A	1	1	1	1
ARNT	HINFP	1	1	1	1
ARNT	HLF	1	1	1	1
ARNT	HLTF	1	1	1	1
ARNT	HNF1A	1	1	1	1
ARNT	HNF1B	1	1	1	1
ARNT	HNF4A	1	1	1	1
ARNT	HOXA5	1	1	1	1
ARNT	INSM1	1	1	1	1
ARNT	IRF1	1	1	1	1
ARNT	IRF2	1	1	1	1
ARNT	JUN	1	1	1	1
ARNT	KLF4	1	1	1	1
ARNT	LHX3	1	1	1	1
ARNT	MAFB	1	1	1	1
ARNT	MAFG	1	1	1	1
ARNT	MAX	1	1	1	1
ARNT	MEF2A	1	1	1	1
ARNT	MYB	1	1	1	0.748492
ARNT	MYC	1	1	1	1
ARNT	MYCN	1	1	1	1
ARNT	MZF1	0.999969	1	5.83E-23	0.870071
ARNT	NFE2L1	1	1	1	1
ARNT	NFE2L2	1	1	1	1
ARNT	NFIC	0.788878	0.999746	4.19E-18	0.90334
ARNT	NFIL3	1	1	1	1
ARNT	NFKB1	1	1	1	1
ARNT	NFYA	1	1	0.932815	0.999567
ARNT	NHLH1	1	1	1	1
ARNT	NKX2-5	0.840811	0.993135	1	0.982307
ARNT	NKX3-1	0.987067	1	1	1
ARNT	NKX3-2	1	1	1	1
ARNT	NR1H2	1	1	1	1
ARNT	NR2E3	1	1	1	1
ARNT	NR2F1	1	1	1	1
ARNT	NR3C1	1	1	1	1
ARNT	NR4A2	1	1	1	1
ARNT	PAX2	1	1	1	1
ARNT	PAX4	1	1	1	1
ARNT	PAX5	1	1	0.982401	0.997702
ARNT	PAX6	1	1	1	1
ARNT	PBX1	1	1	1	1
ARNT	PDX1	0.992374	0.869994	0.909193	1
ARNT	PLAG1	1	1	1	1
ARNT	POU5F1	1	1	1	1
ARNT	PPARG	1	1	1	1
ARNT	PRRX2	0.374079	0.126811	7.67E-08	0.999998
ARNT	REL	1	1	1	1
ARNT	RELA	1	1	1	1
ARNT	REST	1	1	1	1
ARNT	RORA	1	1	1	1
ARNT	RREB1	1	1	1	1
ARNT	RUNX1	1	1	1	1
ARNT	RXRA	1	1	1	1
ARNT	SOX10	0.918502	0.999676	2.30E-07	0.999004
ARNT	SOX17	1	1	1	1
ARNT	SOX2	1	1	1	1
ARNT	SOX5	0.999226	0.999706	0.999963	1
ARNT	SOX9	1	1	1	1
ARNT	SP1	1	1	0.592464	0.886661
ARNT	SPI1	1	0.999999	0.0747689	0.999949
ARNT	SPIB	0.999997	1	0.990364	0.999997
ARNT	SRF	1	1	1	1
ARNT	SRY	1	1	1	1
ARNT	STAT1	1	1	1	1
ARNT	STAT3	1	1	1	1
ARNT	T	1	1	1	1
ARNT	TAL1	1	1	1	1
ARNT	TBP	1	1	1	1
ARNT	TCF3	1	1	1	1
ARNT	TEAD1	1	1	1	1
ARNT	TFAP2A	1	1	0.999904	0.999911
ARNT	TLX1	1	1	1	1
ARNT	TP53	1	1	1	1
ARNT	VDR	1	1	1	1
ARNT	YY1	0.823648	0.820527	2.81E-14	0.998518
ARNT	ZEB1	0.994603	0.999997	2.83E-25	0.99893
ARNT	ZFX	1	1	1	0.952078
ARNT	ZNF143	1	1	1	1
BRCA1	AHR	1	0.944052	0.111586	0.640285
BRCA1	AR	1	1	1	1
BRCA1	ARID3A	1	1	0.159566	0.348534
BRCA1	ARNT	0.921631	0.976989	0.0291108	0.815594
BRCA1	CREB1	1	1	1	1
BRCA1	CTCF	1	1	1	1
BRCA1	DDIT3	1	1	1	1
BRCA1	E2F1	1	1	1	1
BRCA1	EGR1	1	1	1	1
BRCA1	ELF5	1	1	1	1
BRCA1	ELK1	1	1	1	1
BRCA1	ELK4	1	1	1	1
BRCA1	EN1	1	1	1	1
BRCA1	ESR1	1	1	1	1
BRCA1	ESR2	1	1	1	1
BRCA1	ETS1	0.97259	0.995146	0.00124866	0.721478
BRCA1	EWSR1	1	1	1	1
BRCA1	FEV	1	1	0.272721	1
BRCA1	FLI1	1	1	1	1
BRCA1	FOXA2	1	1	1	1
BRCA1	FOXC1	1	1	1	1
BRCA1	FOXD1	1	1	1	1
BRCA1	FOXD3	1	1	1	1
BRCA1	FOXF2	1	1	1	1
BRCA1	FOXI1	1	1	1	1
BRCA1	FOXL1	1	1	1	1
BRCA1	FOXO3	1	1	1	1
BRCA1	GATA1	1	1	1	1
BRCA1	GATA2	0.97259	0.995146	0.00124866	0.721478
BRCA1	GATA3	1	1	0.379795	1
BRCA1	HAND1	1	1	1	1
BRCA1	HIF1A	1	1	1	1
BRCA1	HINFP	1	1	1	1
BRCA1	HLF	1	1	1	1
BRCA1	HLTF	1	1	1	1
BRCA1	HNF1A	1	1	1	1
BRCA1	HNF1B	1	1	1	1
BRCA1	HNF4A	1	1	1	1
BRCA1	HOXA5	1	1	1	1
BRCA1	INSM1	1	1	1	1
BRCA1	IRF1	1	1	1	1
BRCA1	IRF2	1	1	1	1
BRCA1	JUN	1	1	1	1
BRCA1	KLF4	1	1	1	1
BRCA1	LHX3	1	1	1	1
BRCA1	MAFB	1	1	1	1
BRCA1	MAFG	1	1	0.00206025	1
BRCA1	MAX	1	1	1	1
BRCA1	MEF2A	1	1	1	1
BRCA1	MYB	1	1	1	1
BRCA1	MYC	1	1	1	1
BRCA1	MYCN	1	1	1	1
BRCA1	MZF1	0.956997	0.990541	0.00172809	0.782692
BRCA1	NFE2L1	1	1	0.00206025	1
BRCA1	NFE2L2	1	1	1	1
BRCA1	NFIC	0.950033	0.988186	0.00113392	0.54896
BRCA1	NFIL3	1	1	1	1
BRCA1	NFKB1	1	1	1	1
BRCA1	NFYA	1	1	1	1
BRCA1	NHLH1	1	1	1	1
BRCA1	NKX2-5	1	1	1	1
BRCA1	NKX3-1	1	1	1	1
BRCA1	NKX3-2	1	1	1	1
BRCA1	NR1H2	1	1	1	1
BRCA1	NR2E3	1	1	1	1
BRCA1	NR2F1	1	1	1	1
BRCA1	NR3C1	1	1	1	1
BRCA1	NR4A2	1	1	1	1
BRCA1	PAX2	1	1	1	1
BRCA1	PAX4	1	1	1	1
BRCA1	PAX5	1	1	1	1
BRCA1	PAX6	1	1	1	1
BRCA1	PBX1	1	1	1	1
BRCA1	PDX1	1	1	0.0585713	1
BRCA1	PLAG1	1	1	1	1
BRCA1	POU5F1	1	1	1	1
BRCA1	PPARG	1	1	1	1
BRCA1	PRRX2	1	0.944052	0.00679553	0.858284
BRCA1	REL	1	1	1	1
BRCA1	RELA	1	1	1	1
BRCA1	REST	1	1	1	1
BRCA1	RORA	1	1	1	1
BRCA1	RREB1	1	1	1	1
BRCA1	RUNX1	1	1	1	1
BRCA1	RXRA	1	1	1	1
BRCA1	SOX10	1	0.988186	0.000205945	0.747286
BRCA1	SOX17	1	1	1	1
BRCA1	SOX2	1	1	1	1
BRCA1	SOX5	1	1	0.272721	1
BRCA1	SOX9	1	1	1	1
BRCA1	SP1	1	1	1	0.6685
BRCA1	SPI1	1	1	0.0449583	0.444999
BRCA1	SPIB	1	1	0.0449583	0.80919
BRCA1	SRF	1	1	1	1
BRCA1	SRY	1	1	1	1
BRCA1	STAT1	1	1	1	1
BRCA1	STAT3	1	1	1	1
BRCA1	T	1	1	1	1
BRCA1	TAL1	1	1	1	1
BRCA1	TBP	1	1	1	1
BRCA1	TCF3	1	1	1	1
BRCA1	TEAD1	1	1	1	1
BRCA1	TFAP2A	1	1	1	0.563088
BRCA1	TLX1	1	1	1	1
BRCA1	TP53	1	1	1	1
BRCA1	VDR	1	1	1	1
BRCA1	YY1	0.932547	1	0.0105641	0.663599
BRCA1	ZEB1	0.90895	1	0.00496007	0.338071
BRCA1	ZFX	1	1	1	1
BRCA1	ZNF143	1	1	1	1
CREB1	AHR	1	1	1	1
CREB1	AR	1	1	1	1
CREB1	ARID3A	1	1	1	1
CREB1	ARNT	1	1	1	1
CREB1	BRCA1	1	1	1	1
CREB1	CTCF	1	1	1	1
CREB1	DDIT3	1	1	1	1
CREB1	E2F1	1	1	1	1
CREB1	EGR1	1	1	1	1
CREB1	ELF5	1	1	1	1
CREB1	ELK1	1	1	1	1
CREB1	ELK4	1	1	1	1
CREB1	EN1	1	1	1	1
CREB1	ESR1	1	1	1	1
CREB1	ESR2	1	1	1	1
CREB1	ETS1	1	1	1	1
CREB1	EWSR1	1	1	1	1
CREB1	FEV	1	1	1	1
CREB1	FLI1	1	1	1	1
CREB1	FOXA2	1	1	1	1
CREB1	FOXC1	1	1	1	1
CREB1	FOXD1	1	1	1	1
CREB1	FOXD3	1	1	1	1
CREB1	FOXF2	1	1	1	1
CREB1	FOXI1	1	1	1	1
CREB1	FOXL1	1	1	1	1
CREB1	FOXO3	1	1	1	1
CREB1	GATA1	1	1	1	1
CREB1	GATA2	1	1	1	1
CREB1	GATA3	1	1	1	1
CREB1	HAND1	1	1	1	1
CREB1	HIF1A	1	1	1	1
CREB1	HINFP	1	1	1	1
CREB1	HLF	1	1	1	1
CREB1	HLTF	1	1	1	1
CREB1	HNF1A	1	1	1	1
CREB1	HNF1B	1	1	1	1
CREB1	HNF4A	1	1	1	1
CREB1	HOXA5	1	1	1	1
CREB1	INSM1	1	1	1	1
CREB1	IRF1	1	1	1	1
CREB1	IRF2	1	1	1	1
CREB1	JUN	1	1	1	1
CREB1	KLF4	1	1	1	1
CREB1	LHX3	1	1	1	1
CREB1	MAFB	1	1	1	1
CREB1	MAFG	1	1	1	1
CREB1	MAX	1	1	1	1
CREB1	MEF2A	1	1	1	1
CREB1	MYB	1	1	1	1
CREB1	MYC	1	1	1	1
CREB1	MYCN	1	1	1	1
CREB1	MZF1	1	1	1	1
CREB1	NFE2L1	1	1	1	1
CREB1	NFE2L2	1	1	1	1
CREB1	NFIC	1	1	1	1
CREB1	NFIL3	1	1	1	1
CREB1	NFKB1	1	1	1	1
CREB1	NFYA	1	1	1	1
CREB1	NHLH1	1	1	1	1
CREB1	NKX2-5	1	1	1	1
CREB1	NKX3-1	1	1	1	1
CREB1	NKX3-2	1	1	1	1
CREB1	NR1H2	1	1	1	1
CREB1	NR2E3	1	1	1	1
CREB1	NR2F1	1	1	1	1
CREB1	NR3C1	1	1	1	1
CREB1	NR4A2	1	1	1	1
CREB1	PAX2	1	1	1	1
CREB1	PAX4	1	1	1	1
CREB1	PAX5	1	1	1	1
CREB1	PAX6	1	1	1	1
CREB1	PBX1	1	1	1	1
CREB1	PDX1	1	1	1	1
CREB1	PLAG1	1	1	1	1
CREB1	POU5F1	1	1	1	1
CREB1	PPARG	1	1	1	1
CREB1	PRRX2	1	1	1	1
CREB1	REL	1	1	1	1
CREB1	RELA	1	1	1	1
CREB1	REST	1	1	1	1
CREB1	RORA	1	1	1	1
CREB1	RREB1	1	1	1	1
CREB1	RUNX1	1	1	1	1
CREB1	RXRA	1	1	1	1
CREB1	SOX10	1	1	1	1
CREB1	SOX17	1	1	1	1
CREB1	SOX2	1	1	1	1
CREB1	SOX5	1	1	1	1
CREB1	SOX9	1	1	1	1
CREB1	SP1	1	1	1	1
CREB1	SPI1	1	1	1	1
CREB1	SPIB	1	1	1	1
CREB1	SRF	1	1	1	1
CREB1	SRY	1	1	1	1
CREB1	STAT1	1	1	1	1
CREB1	STAT3	1	1	1	1
CREB1	T	1	1	1	1
CREB1	TAL1	1	1	1	1
CREB1	TBP	1	1	1	1
CREB1	TCF3	1	1	1	1
CREB1	TEAD1	1	1	1	1
CREB1	TFAP2A	1	1	1	1
CREB1	TLX1	1	1	1	1
CREB1	TP53	1	1	1	1
CREB1	VDR	1	1	1	1
CREB1	YY1	1	1	1	1
CREB1	ZEB1	1	1	1	1
CREB1	ZFX	1	1	1	1
CREB1	ZNF143	1	1	1	1
CTCF	AHR	1	1	1	1
CTCF	AR	1	1	1	1
CTCF	ARID3A	1	1	1	1
CTCF	ARNT	1	1	1	1
CTCF	BRCA1	1	1	1	1
CTCF	CREB1	1	1	1	1
CTCF	DDIT3	1	1	1	1
CTCF	E2F1	1	1	1	1
CTCF	EGR1	1	1	1	1
CTCF	ELF5	1	1	1	1
CTCF	ELK1	1	1	1	1
CTCF	ELK4	1	1	1	1
CTCF	EN1	1	1	1	1
CTCF	ESR1	1	1	1	1
CTCF	ESR2	1	1	1	1
CTCF	ETS1	1	1	1	1
CTCF	EWSR1	1	1	1	1
CTCF	FEV	1	1	1	1
CTCF	FLI1	1	1	1	1
CTCF	FOXA2	1	1	1	1
CTCF	FOXC1	1	1	1	1
CTCF	FOXD1	1	1	1	1
CTCF	FOXD3	1	1	1	1
CTCF	FOXF2	1	1	1	1
CTCF	FOXI1	1	1	1	1
CTCF	FOXL1	1	1	1	1
CTCF	FOXO3	1	1	1	1
CTCF	GATA1	1	1	1	1
CTCF	GATA2	1	1	1	1
CTCF	GATA3	1	1	1	1
CTCF	HAND1	1	1	1	1
CTCF	HIF1A	1	1	1	1
CTCF	HINFP	1	1	1	1
CTCF	HLF	1	1	1	1
CTCF	HLTF	1	1	1	1
CTCF	HNF1A	1	1	1	1
CTCF	HNF1B	1	1	1	1
CTCF	HNF4A	1	1	1	1
CTCF	HOXA5	1	1	1	1
CTCF	INSM1	1	1	1	1
CTCF	IRF1	1	1	1	1
CTCF	IRF2	1	1	1	1
CTCF	JUN	1	1	1	1
CTCF	KLF4	1	1	1	1
CTCF	LHX3	1	1	1	1
CTCF	MAFB	1	1	1	1
CTCF	MAFG	1	1	1	1
CTCF	MAX	1	1	1	1
CTCF	MEF2A	1	1	1	1
CTCF	MYB	1	1	1	1
CTCF	MYC	1	1	1	1
CTCF	MYCN	1	1	1	1
CTCF	MZF1	1	1	1	1
CTCF	NFE2L1	1	1	1	1
CTCF	NFE2L2	1	1	1	1
CTCF	NFIC	1	1	1	1
CTCF	NFIL3	1	1	1	1
CTCF	NFKB1	1	1	1	1
CTCF	NFYA	1	1	1	1
CTCF	NHLH1	1	1	1	1
CTCF	NKX2-5	1	1	1	1
CTCF	NKX3-1	1	1	1	1
CTCF	NKX3-2	1	1	1	1
CTCF	NR1H2	1	1	1	1
CTCF	NR2E3	1	1	1	1
CTCF	NR2F1	1	1	1	1
CTCF	NR3C1	1	1	1	1
CTCF	NR4A2	1	1	1	1
CTCF	PAX2	1	1	1	1
CTCF	PAX4	1	1	1	1
CTCF	PAX5	1	1	1	1
CTCF	PAX6	1	1	1	1
CTCF	PBX1	1	1	1	1
CTCF	PDX1	1	1	1	1
CTCF	PLAG1	1	1	1	1
CTCF	POU5F1	1	1	1	1
CTCF	PPARG	1	1	1	1
CTCF	PRRX2	1	1	1	1
CTCF	REL	1	1	1	1
CTCF	RELA	1	1	1	1
CTCF	REST	1	1	1	1
CTCF	RORA	1	1	1	1
CTCF	RREB1	1	1	1	1
CTCF	RUNX1	1	1	1	1
CTCF	RXRA	1	1	1	1
CTCF	SOX10	1	1	1	1
CTCF	SOX17	1	1	1	1
CTCF	SOX2	1	1	1	1
CTCF	SOX5	1	1	1	1
CTCF	SOX9	1	1	1	1
CTCF	SP1	1	1	1	1
CTCF	SPI1	1	1	1	1
CTCF	SPIB	1	1	1	1
CTCF	SRF	1	1	1	1
CTCF	SRY	1	1	1	1
CTCF	STAT1	1	1	1	1
CTCF	STAT3	1	1	1	1
CTCF	T	1	1	1	1
CTCF	TAL1	1	1	1	1
CTCF	TBP	1	1	1	1
CTCF	TCF3	1	1	1	1
CTCF	TEAD1	1	1	1	1
CTCF	TFAP2A	1	1	1	1
CTCF	TLX1	1	1	1	1
CTCF	TP53	1	1	1	1
CTCF	VDR	1	1	1	1
CTCF	YY1	1	1	1	1
CTCF	ZEB1	1	1	1	1
CTCF	ZFX	1	1	1	1
CTCF	ZNF143	1	1	1	1
DDIT3	AHR	1	1	1	1
DDIT3	AR	1	1	1	1
DDIT3	ARID3A	1	1	1	1
DDIT3	ARNT	1	1	1	1
DDIT3	BRCA1	1	1	1	1
DDIT3	CREB1	1	1	1	1
DDIT3	CTCF	1	1	1	1
DDIT3	E2F1	1	1	1	1
DDIT3	EGR1	1	1	1	1
DDIT3	ELF5	1	1	1	1
DDIT3	ELK1	1	1	1	1
DDIT3	ELK4	1	1	1	1
DDIT3	EN1	1	1	1	1
DDIT3	ESR1	1	1	1	1
DDIT3	ESR2	1	1	1	1
DDIT3	ETS1	1	1	1	1
DDIT3	EWSR1	1	1	1	1
DDIT3	FEV	1	1	1	1
DDIT3	FLI1	1	1	1	1
DDIT3	FOXA2	1	1	1	1
DDIT3	FOXC1	1	1	1	1
DDIT3	FOXD1	1	1	1	1
DDIT3	FOXD3	1	1	1	1
DDIT3	FOXF2	1	1	1	1
DDIT3	FOXI1	1	1	1	1
DDIT3	FOXL1	1	1	1	1
DDIT3	FOXO3	1	1	1	1
DDIT3	GATA1	1	1	1	1
DDIT3	GATA2	1	1	1	1
DDIT3	GATA3	1	1	1	1
DDIT3	HAND1	1	1	1	1
DDIT3	HIF1A	1	1	1	1
DDIT3	HINFP	1	1	1	1
DDIT3	HLF	1	1	1	1
DDIT3	HLTF	1	1	1	1
DDIT3	HNF1A	1	1	1	1
DDIT3	HNF1B	1	1	1	1
DDIT3	HNF4A	1	1	1	1
DDIT3	HOXA5	1	1	1	1
DDIT3	INSM1	1	1	1	1
DDIT3	IRF1	1	1	1	1
DDIT3	IRF2	1	1	1	1
DDIT3	JUN	1	1	1	1
DDIT3	KLF4	1	1	1	1
DDIT3	LHX3	1	1	1	1
DDIT3	MAFB	1	1	1	1
DDIT3	MAFG	1	1	1	1
DDIT3	MAX	1	1	1	1
DDIT3	MEF2A	1	1	1	1
DDIT3	MYB	1	1	1	1
DDIT3	MYC	1	1	1	1
DDIT3	MYCN	1	1	1	1
DDIT3	MZF1	1	1	1	1
DDIT3	NFE2L1	1	1	1	1
DDIT3	NFE2L2	1	1	1	1
DDIT3	NFIC	1	1	1	1
DDIT3	NFIL3	1	1	1	1
DDIT3	NFKB1	1	1	1	1
DDIT3	NFYA	1	1	1	1
DDIT3	NHLH1	1	1	1	1
DDIT3	NKX2-5	1	1	1	1
DDIT3	NKX3-1	1	1	1	1
DDIT3	NKX3-2	1	1	1	1
DDIT3	NR1H2	1	1	1	1
DDIT3	NR2E3	1	1	1	1
DDIT3	NR2F1	1	1	1	1
DDIT3	NR3C1	1	1	1	1
DDIT3	NR4A2	1	1	1	1
DDIT3	PAX2	1	1	1	1
DDIT3	PAX4	1	1	1	1
DDIT3	PAX5	1	1	1	1
DDIT3	PAX6	1	1	1	1
DDIT3	PBX1	1	1	1	1
DDIT3	PDX1	1	1	1	1
DDIT3	PLAG1	1	1	1	1
DDIT3	POU5F1	1	1	1	1
DDIT3	PPARG	1	1	1	1
DDIT3	PRRX2	1	1	1	1
DDIT3	REL	1	1	1	1
DDIT3	RELA	1	1	1	1
DDIT3	REST	1	1	1	1
DDIT3	RORA	1	1	1	1
DDIT3	RREB1	1	1	1	1
DDIT3	RUNX1	1	1	1	1
DDIT3	RXRA	1	1	1	1
DDIT3	SOX10	1	1	1	1
DDIT3	SOX17	1	1	1	1
DDIT3	SOX2	1	1	1	1
DDIT3	SOX5	1	1	1	1
DDIT3	SOX9	1	1	1	1
DDIT3	SP1	1	1	1	1
DDIT3	SPI1	1	1	1	1
DDIT3	SPIB	1	1	1	1
DDIT3	SRF	1	1	1	1
DDIT3	SRY	1	1	1	1
DDIT3	STAT1	1	1	1	1
DDIT3	STAT3	1	1	1	1
DDIT3	T	1	1	1	1
DDIT3	TAL1	1	1	1	1
DDIT3	TBP	1	1	1	1
DDIT3	TCF3	1	1	1	1
DDIT3	TEAD1	1	1	1	1
DDIT3	TFAP2A	1	1	1	1
DDIT3	TLX1	1	1	1	1
DDIT3	TP53	1	1	1	1
DDIT3	VDR	1	1	1	1
DDIT3	YY1	1	1	1	1
DDIT3	ZEB1	1	1	1	1
DDIT3	ZFX	1	1	1	1
DDIT3	ZNF143	1	1	1	1
E2F1	AHR	1	0.83026	1	0.739466
E2F1	AR	1	1	1	1
E2F1	ARID3A	1	1	1	1
E2F1	ARNT	1	0.79922	1	0.885849
E2F1	BRCA1	1	1	1	1
E2F1	CREB1	1	1	1	1
E2F1	CTCF	1	1	1	1
E2F1	DDIT3	1	1	1	1
E2F1	EGR1	1	0.788129	1	0.855247
E2F1	ELF5	1	1	1	1
E2F1	ELK1	1	1	1	1
E2F1	ELK4	1	1	1	1
E2F1	EN1	1	1	1	1
E2F1	ESR1	1	1	1	1
E2F1	ESR2	1	1	1	1
E2F1	ETS1	1	1	1	1
E2F1	EWSR1	1	1	1	1
E2F1	FEV	1	1	1	1
E2F1	FLI1	1	1	1	1
E2F1	FOXA2	1	1	1	1
E2F1	FOXC1	1	1	1	1
E2F1	FOXD1	1	1	1	1
E2F1	FOXD3	1	1	1	1
E2F1	FOXF2	1	1	1	1
E2F1	FOXI1	1	1	1	1
E2F1	FOXL1	1	1	1	1
E2F1	FOXO3	1	1	1	1
E2F1	GATA1	1	1	1	1
E2F1	GATA2	1	1	1	1
E2F1	GATA3	1	1	1	1
E2F1	HAND1	1	1	1	1
E2F1	HIF1A	1	1	1	1
E2F1	HINFP	1	1	1	1
E2F1	HLF	1	1	1	1
E2F1	HLTF	1	1	1	1
E2F1	HNF1A	1	1	1	1
E2F1	HNF1B	1	1	1	1
E2F1	HNF4A	1	1	1	1
E2F1	HOXA5	1	1	1	1
E2F1	INSM1	1	1	1	1
E2F1	IRF1	1	1	1	1
E2F1	IRF2	1	1	1	1
E2F1	JUN	1	1	1	1
E2F1	KLF4	1	1	1	1
E2F1	LHX3	1	1	1	1
E2F1	MAFB	1	1	1	1
E2F1	MAFG	1	1	1	1
E2F1	MAX	1	1	1	1
E2F1	MEF2A	1	1	1	1
E2F1	MYB	1	1	1	0.241157
E2F1	MYC	1	1	1	1
E2F1	MYCN	1	1	1	1
E2F1	MZF1	1	1	1	1
E2F1	NFE2L1	1	1	1	1
E2F1	NFE2L2	1	1	1	1
E2F1	NFIC	1	1	1	1
E2F1	NFIL3	1	1	1	1
E2F1	NFKB1	1	1	1	1
E2F1	NFYA	1	1	1	1
E2F1	NHLH1	1	1	1	1
E2F1	NKX2-5	1	1	1	1
E2F1	NKX3-1	1	1	1	1
E2F1	NKX3-2	1	1	1	1
E2F1	NR1H2	1	1	1	1
E2F1	NR2E3	1	1	1	1
E2F1	NR2F1	1	1	1	1
E2F1	NR3C1	1	1	1	1
E2F1	NR4A2	1	1	1	1
E2F1	PAX2	1	1	1	1
E2F1	PAX4	1	1	1	1
E2F1	PAX5	1	1	1	1
E2F1	PAX6	1	1	1	1
E2F1	PBX1	1	1	1	1
E2F1	PDX1	1	1	1	1
E2F1	PLAG1	1	1	1	1
E2F1	POU5F1	1	1	1	1
E2F1	PPARG	1	1	1	1
E2F1	PRRX2	1	1	1	0.855247
E2F1	REL	1	1	1	1
E2F1	RELA	1	1	1	1
E2F1	REST	1	1	1	1
E2F1	RORA	1	1	1	1
E2F1	RREB1	1	1	1	1
E2F1	RUNX1	1	1	1	1
E2F1	RXRA	1	1	1	1
E2F1	SOX10	1	1	1	1
E2F1	SOX17	1	1	1	1
E2F1	SOX2	1	1	1	1
E2F1	SOX5	1	1	1	1
E2F1	SOX9	1	1	1	1
E2F1	SP1	1	1	1	0.748492
E2F1	SPI1	1	1	1	1
E2F1	SPIB	1	1	1	1
E2F1	SRF	1	1	1	1
E2F1	SRY	1	1	1	1
E2F1	STAT1	1	1	1	1
E2F1	STAT3	1	1	1	1
E2F1	T	1	1	1	1
E2F1	TAL1	1	1	1	1
E2F1	TBP	1	1	1	1
E2F1	TCF3	1	1	1	1
E2F1	TEAD1	1	1	1	1
E2F1	TFAP2A	1	1	1	1
E2F1	TLX1	1	1	1	1
E2F1	TP53	1	1	1	1
E2F1	VDR	1	1	1	1
E2F1	YY1	1	1	1	1
E2F1	ZEB1	1	1	1	1
E2F1	ZFX	1	1	1	0.241157
E2F1	ZNF143	1	1	1	1
EGR1	AHR	1	1	1	0.99999
EGR1	AR	1	1	1	1
EGR1	ARID3A	1	1	1	1
EGR1	ARNT	0.999997	1	0.999815	0.986694
EGR1	BRCA1	1	1	1	1
EGR1	CREB1	1	1	1	1
EGR1	CTCF	1	1	1	1
EGR1	DDIT3	1	1	1	1
EGR1	E2F1	1	0.788129	1	0.855247
EGR1	ELF5	1	1	1	1
EGR1	ELK1	1	1	1	1
EGR1	ELK4	1	1	1	1
EGR1	EN1	1	1	1	1
EGR1	ESR1	1	1	1	1
EGR1	ESR2	1	1	1	1
EGR1	ETS1	1	1	1	1
EGR1	EWSR1	1	1	1	1
EGR1	FEV	1	1	1	1
EGR1	FLI1	1	1	1	1
EGR1	FOXA2	1	1	1	1
EGR1	FOXC1	1	1	1	1
EGR1	FOXD1	1	1	1	1
EGR1	FOXD3	1	1	1	1
EGR1	FOXF2	1	1	1	1
EGR1	FOXI1	1	1	1	1
EGR1	FOXL1	1	1	1	1
EGR1	FOXO3	1	1	1	1
EGR1	GATA1	1	1	1	1
EGR1	GATA2	1	1	1	1
EGR1	GATA3	1	1	1	1
EGR1	HAND1	1	1	1	1
EGR1	HIF1A	1	1	1	1
EGR1	HINFP	1	1	1	1
EGR1	HLF	1	1	1	1
EGR1	HLTF	1	1	1	1
EGR1	HNF1A	1	1	1	1
EGR1	HNF1B	1	1	1	1
EGR1	HNF4A	1	1	1	1
EGR1	HOXA5	1	1	1	1
EGR1	INSM1	1	1	1	1
EGR1	IRF1	1	1	1	1
EGR1	IRF2	1	1	1	1
EGR1	JUN	1	1	1	1
EGR1	KLF4	1	1	1	1
EGR1	LHX3	1	1	1	1
EGR1	MAFB	1	1	1	1
EGR1	MAFG	1	1	1	1
EGR1	MAX	1	1	1	1
EGR1	MEF2A	1	1	1	1
EGR1	MYB	1	1	1	0.890192
EGR1	MYC	1	1	1	1
EGR1	MYCN	1	1	1	1
EGR1	MZF1	0.999991	1	0.999996	1
EGR1	NFE2L1	1	1	1	1
EGR1	NFE2L2	1	1	1	1
EGR1	NFIC	1	1	1	1
EGR1	NFIL3	1	1	1	1
EGR1	NFKB1	1	1	1	1
EGR1	NFYA	1	1	1	1
EGR1	NHLH1	1	1	1	1
EGR1	NKX2-5	1	1	1	1
EGR1	NKX3-1	1	1	1	1
EGR1	NKX3-2	1	1	1	1
EGR1	NR1H2	1	1	1	1
EGR1	NR2E3	1	1	1	1
EGR1	NR2F1	1	1	1	1
EGR1	NR3C1	1	1	1	1
EGR1	NR4A2	1	1	1	1
EGR1	PAX2	1	1	1	1
EGR1	PAX4	1	1	1	1
EGR1	PAX5	0.999595	1	0.997534	0.999915
EGR1	PAX6	1	1	1	1
EGR1	PBX1	1	1	1	1
EGR1	PDX1	1	1	1	1
EGR1	PLAG1	1	1	1	1
EGR1	POU5F1	1	1	1	1
EGR1	PPARG	1	1	1	1
EGR1	PRRX2	1	1	1	1
EGR1	REL	1	1	1	1
EGR1	RELA	1	1	1	1
EGR1	REST	1	1	1	1
EGR1	RORA	1	1	1	1
EGR1	RREB1	1	1	1	1
EGR1	RUNX1	1	1	1	1
EGR1	RXRA	1	1	1	1
EGR1	SOX10	1	1	1	1
EGR1	SOX17	1	1	1	1
EGR1	SOX2	1	1	1	1
EGR1	SOX5	1	1	1	1
EGR1	SOX9	1	1	1	1
EGR1	SP1	1	1	1	1
EGR1	SPI1	1	1	1	1
EGR1	SPIB	1	1	1	1
EGR1	SRF	1	1	1	1
EGR1	SRY	1	1	1	1
EGR1	STAT1	1	1	1	1
EGR1	STAT3	1	1	1	1
EGR1	T	1	1	1	1
EGR1	TAL1	1	1	1	1
EGR1	TBP	1	1	1	1
EGR1	TCF3	1	1	1	1
EGR1	TEAD1	1	1	1	1
EGR1	TFAP2A	0.999988	1	1	1
EGR1	TLX1	1	1	1	1
EGR1	TP53	1	1	1	1
EGR1	VDR	1	1	1	1
EGR1	YY1	1	1	1	1
EGR1	ZEB1	1	1	1	1
EGR1	ZFX	1	1	1	0.916704
EGR1	ZNF143	1	1	1	1
ELF5	AHR	1	1	1	1
ELF5	AR	1	1	1	1
ELF5	ARID3A	1	1	1	1
ELF5	ARNT	1	1	1	1
ELF5	BRCA1	1	1	1	1
ELF5	CREB1	1	1	1	1
ELF5	CTCF	1	1	1	1
ELF5	DDIT3	1	1	1	1
ELF5	E2F1	1	1	1	1
ELF5	EGR1	1	1	1	1
ELF5	ELK1	1	1	1	1
ELF5	ELK4	1	1	1	1
ELF5	EN1	1	1	1	1
ELF5	ESR1	1	1	1	1
ELF5	ESR2	1	1	1	1
ELF5	ETS1	1	1	1	1
ELF5	EWSR1	1	1	1	1
ELF5	FEV	1	1	1	1
ELF5	FLI1	1	1	1	1
ELF5	FOXA2	1	1	1	1
ELF5	FOXC1	1	1	1	1
ELF5	FOXD1	1	1	1	1
ELF5	FOXD3	1	1	1	1
ELF5	FOXF2	1	1	1	1
ELF5	FOXI1	1	1	1	1
ELF5	FOXL1	1	1	1	1
ELF5	FOXO3	1	1	1	1
ELF5	GATA1	1	1	1	1
ELF5	GATA2	1	1	1	1
ELF5	GATA3	1	1	1	1
ELF5	HAND1	1	1	1	1
ELF5	HIF1A	1	1	1	1
ELF5	HINFP	1	1	1	1
ELF5	HLF	1	1	1	1
ELF5	HLTF	1	1	1	1
ELF5	HNF1A	1	1	1	1
ELF5	HNF1B	1	1	1	1
ELF5	HNF4A	1	1	1	1
ELF5	HOXA5	1	1	1	1
ELF5	INSM1	1	1	1	1
ELF5	IRF1	1	1	1	1
ELF5	IRF2	1	1	1	1
ELF5	JUN	1	1	1	1
ELF5	KLF4	1	1	1	1
ELF5	LHX3	1	1	1	1
ELF5	MAFB	1	1	1	1
ELF5	MAFG	1	1	1	1
ELF5	MAX	1	1	1	1
ELF5	MEF2A	1	1	1	1
ELF5	MYB	1	1	1	1
ELF5	MYC	1	1	1	1
ELF5	MYCN	1	1	1	1
ELF5	MZF1	1	1	1	1
ELF5	NFE2L1	1	1	1	1
ELF5	NFE2L2	1	1	1	1
ELF5	NFIC	1	1	1	1
ELF5	NFIL3	1	1	1	1
ELF5	NFKB1	1	1	1	1
ELF5	NFYA	1	1	1	1
ELF5	NHLH1	1	1	1	1
ELF5	NKX2-5	1	1	1	1
ELF5	NKX3-1	1	1	1	1
ELF5	NKX3-2	1	1	1	1
ELF5	NR1H2	1	1	1	1
ELF5	NR2E3	1	1	1	1
ELF5	NR2F1	1	1	1	1
ELF5	NR3C1	1	1	1	1
ELF5	NR4A2	1	1	1	1
ELF5	PAX2	1	1	1	1
ELF5	PAX4	1	1	1	1
ELF5	PAX5	1	1	1	1
ELF5	PAX6	1	1	1	1
ELF5	PBX1	1	1	1	1
ELF5	PDX1	1	1	1	1
ELF5	PLAG1	1	1	1	1
ELF5	POU5F1	1	1	1	1
ELF5	PPARG	1	1	1	1
ELF5	PRRX2	1	1	1	1
ELF5	REL	1	1	1	1
ELF5	RELA	1	1	1	1
ELF5	REST	1	1	1	1
ELF5	RORA	1	1	1	1
ELF5	RREB1	1	1	1	1
ELF5	RUNX1	1	1	1	1
ELF5	RXRA	1	1	1	1
ELF5	SOX10	1	1	1	1
ELF5	SOX17	1	1	1	1
ELF5	SOX2	1	1	1	1
ELF5	SOX5	1	1	1	1
ELF5	SOX9	1	1	1	1
ELF5	SP1	1	1	1	1
ELF5	SPI1	1	1	1	1
ELF5	SPIB	1	1	1	1
ELF5	SRF	1	1	1	1
ELF5	SRY	1	1	1	1
ELF5	STAT1	1	1	1	1
ELF5	STAT3	1	1	1	1
ELF5	T	1	1	1	1
ELF5	TAL1	1	1	1	1
ELF5	TBP	1	1	1	1
ELF5	TCF3	1	1	1	1
ELF5	TEAD1	1	1	1	1
ELF5	TFAP2A	1	1	1	1
ELF5	TLX1	1	1	1	1
ELF5	TP53	1	1	1	1
ELF5	VDR	1	1	1	1
ELF5	YY1	1	1	1	1
ELF5	ZEB1	1	1	1	1
ELF5	ZFX	1	1	1	1
ELF5	ZNF143	1	1	1	1
ELK1	AHR	0.976412	0.971911	0.981464	0.991067
ELK1	AR	1	1	1	1
ELK1	ARID3A	1	1	1	1
ELK1	ARNT	0.932547	1	0.943286	0.993089
ELK1	BRCA1	1	1	1	1
ELK1	CREB1	1	1	1	1
ELK1	CTCF	1	1	1	1
ELK1	DDIT3	1	1	1	1
ELK1	E2F1	1	1	1	1
ELK1	EGR1	1	1	1	1
ELK1	ELF5	1	1	1	1
ELK1	ELK4	1	1	1	1
ELK1	EN1	1	1	1	1
ELK1	ESR1	1	1	1	1
ELK1	ESR2	1	1	1	1
ELK1	ETS1	1	1	1	1
ELK1	EWSR1	1	1	1	1
ELK1	FEV	1	1	1	1
ELK1	FLI1	1	1	1	1
ELK1	FOXA2	1	1	1	1
ELK1	FOXC1	1	1	1	1
ELK1	FOXD1	1	1	1	1
ELK1	FOXD3	1	1	1	1
ELK1	FOXF2	1	1	1	1
ELK1	FOXI1	1	1	1	1
ELK1	FOXL1	1	1	1	1
ELK1	FOXO3	1	1	1	1
ELK1	GATA1	1	1	1	1
ELK1	GATA2	1	1	1	1
ELK1	GATA3	1	1	1	1
ELK1	HAND1	1	1	1	1
ELK1	HIF1A	1	1	1	1
ELK1	HINFP	1	1	1	1
ELK1	HLF	1	1	1	1
ELK1	HLTF	1	1	1	1
ELK1	HNF1A	1	1	1	1
ELK1	HNF1B	1	1	1	1
ELK1	HNF4A	1	1	1	1
ELK1	HOXA5	1	1	1	1
ELK1	INSM1	1	1	1	1
ELK1	IRF1	1	1	1	1
ELK1	IRF2	1	1	1	1
ELK1	JUN	1	1	1	1
ELK1	KLF4	1	1	1	1
ELK1	LHX3	1	1	1	1
ELK1	MAFB	1	1	1	1
ELK1	MAFG	1	1	1	1
ELK1	MAX	1	1	1	1
ELK1	MEF2A	1	1	1	1
ELK1	MYB	1	1	1	1
ELK1	MYC	1	1	1	1
ELK1	MYCN	1	1	1	1
ELK1	MZF1	1	1	1	1
ELK1	NFE2L1	1	1	1	1
ELK1	NFE2L2	1	1	1	1
ELK1	NFIC	1	1	0.761603	1
ELK1	NFIL3	1	1	1	1
ELK1	NFKB1	1	1	1	1
ELK1	NFYA	1	1	1	1
ELK1	NHLH1	1	1	1	1
ELK1	NKX2-5	1	1	1	1
ELK1	NKX3-1	1	1	1	1
ELK1	NKX3-2	1	1	1	1
ELK1	NR1H2	1	1	1	1
ELK1	NR2E3	1	1	1	1
ELK1	NR2F1	1	1	1	1
ELK1	NR3C1	1	1	1	1
ELK1	NR4A2	1	1	1	1
ELK1	PAX2	1	1	1	1
ELK1	PAX4	1	1	1	1
ELK1	PAX5	1	1	1	1
ELK1	PAX6	1	1	1	1
ELK1	PBX1	1	1	1	1
ELK1	PDX1	1	1	1	1
ELK1	PLAG1	1	1	1	1
ELK1	POU5F1	1	1	1	1
ELK1	PPARG	1	1	1	1
ELK1	PRRX2	0.740027	1	0.761603	1
ELK1	REL	1	1	1	1
ELK1	RELA	1	1	1	1
ELK1	REST	1	1	1	1
ELK1	RORA	1	1	1	1
ELK1	RREB1	1	1	1	1
ELK1	RUNX1	1	1	1	1
ELK1	RXRA	1	1	1	1
ELK1	SOX10	1	1	1	1
ELK1	SOX17	1	1	1	1
ELK1	SOX2	1	1	1	1
ELK1	SOX5	1	1	1	1
ELK1	SOX9	1	1	1	1
ELK1	SP1	1	1	0.943286	0.993089
ELK1	SPI1	1	1	1	1
ELK1	SPIB	1	1	1	1
ELK1	SRF	1	1	1	1
ELK1	SRY	1	1	1	1
ELK1	STAT1	1	1	1	1
ELK1	STAT3	1	1	1	1
ELK1	T	1	1	1	1
ELK1	TAL1	1	1	1	1
ELK1	TBP	1	1	1	1
ELK1	TCF3	1	1	1	1
ELK1	TEAD1	1	1	1	1
ELK1	TFAP2A	1	1	1	1
ELK1	TLX1	1	1	1	1
ELK1	TP53	1	1	1	1
ELK1	VDR	1	1	1	1
ELK1	YY1	1	1	0.826699	1
ELK1	ZEB1	1	1	1	1
ELK1	ZFX	1	1	1	1
ELK1	ZNF143	1	1	1	1
ELK4	AHR	1	0.830281	1	0.890192
ELK4	AR	1	1	1	1
ELK4	ARID3A	1	1	1	1
ELK4	ARNT	1	0.788129	1	0.855247
ELK4	BRCA1	1	1	1	1
ELK4	CREB1	1	1	1	1
ELK4	CTCF	1	1	1	1
ELK4	DDIT3	1	1	1	1
ELK4	E2F1	1	1	1	1
ELK4	EGR1	1	1	1	1
ELK4	ELF5	1	1	1	1
ELK4	ELK1	1	1	1	1
ELK4	EN1	1	1	1	1
ELK4	ESR1	1	1	1	1
ELK4	ESR2	1	1	1	1
ELK4	ETS1	1	1	1	1
ELK4	EWSR1	1	1	1	1
ELK4	FEV	1	1	1	1
ELK4	FLI1	1	1	1	1
ELK4	FOXA2	1	1	1	1
ELK4	FOXC1	1	1	1	1
ELK4	FOXD1	1	1	1	1
ELK4	FOXD3	1	1	1	1
ELK4	FOXF2	1	1	1	1
ELK4	FOXI1	1	1	1	1
ELK4	FOXL1	1	1	1	1
ELK4	FOXO3	1	1	1	1
ELK4	GATA1	1	1	1	1
ELK4	GATA2	1	1	1	1
ELK4	GATA3	1	1	1	1
ELK4	HAND1	1	1	1	1
ELK4	HIF1A	1	1	1	1
ELK4	HINFP	1	1	1	1
ELK4	HLF	1	1	1	1
ELK4	HLTF	1	1	1	1
ELK4	HNF1A	1	1	1	1
ELK4	HNF1B	1	1	1	1
ELK4	HNF4A	1	1	1	1
ELK4	HOXA5	1	1	1	1
ELK4	INSM1	1	1	1	1
ELK4	IRF1	1	1	1	1
ELK4	IRF2	1	1	1	1
ELK4	JUN	1	1	1	1
ELK4	KLF4	1	1	1	1
ELK4	LHX3	1	1	1	1
ELK4	MAFB	1	1	1	1
ELK4	MAFG	1	1	1	1
ELK4	MAX	1	1	1	1
ELK4	MEF2A	1	1	1	1
ELK4	MYB	1	1	1	1
ELK4	MYC	1	1	1	1
ELK4	MYCN	1	1	1	1
ELK4	MZF1	1	1	1	1
ELK4	NFE2L1	1	1	1	1
ELK4	NFE2L2	1	1	1	1
ELK4	NFIC	1	1	1	1
ELK4	NFIL3	1	1	1	1
ELK4	NFKB1	1	1	1	1
ELK4	NFYA	1	1	1	1
ELK4	NHLH1	1	1	1	1
ELK4	NKX2-5	1	1	1	1
ELK4	NKX3-1	1	1	1	1
ELK4	NKX3-2	1	1	1	1
ELK4	NR1H2	1	1	1	1
ELK4	NR2E3	1	1	1	1
ELK4	NR2F1	1	1	1	1
ELK4	NR3C1	1	1	1	1
ELK4	NR4A2	1	1	1	1
ELK4	PAX2	1	1	1	1
ELK4	PAX4	1	1	1	1
ELK4	PAX5	1	1	1	1
ELK4	PAX6	1	1	1	1
ELK4	PBX1	1	1	1	1
ELK4	PDX1	1	1	1	1
ELK4	PLAG1	1	1	1	1
ELK4	POU5F1	1	1	1	1
ELK4	PPARG	1	1	1	1
ELK4	PRRX2	1	1	1	1
ELK4	REL	1	1	1	1
ELK4	RELA	1	1	1	1
ELK4	REST	1	1	1	1
ELK4	RORA	1	1	1	1
ELK4	RREB1	1	1	1	1
ELK4	RUNX1	1	1	1	1
ELK4	RXRA	1	1	1	1
ELK4	SOX10	1	1	1	1
ELK4	SOX17	1	1	1	1
ELK4	SOX2	1	1	1	1
ELK4	SOX5	1	0.198741	1	1
ELK4	SOX9	1	1	1	1
ELK4	SP1	1	1	1	1
ELK4	SPI1	1	1	1	1
ELK4	SPIB	1	1	1	1
ELK4	SRF	1	1	1	1
ELK4	SRY	1	1	1	1
ELK4	STAT1	1	1	1	1
ELK4	STAT3	1	1	1	1
ELK4	T	1	1	1	1
ELK4	TAL1	1	1	1	1
ELK4	TBP	1	1	1	1
ELK4	TCF3	1	1	1	1
ELK4	TEAD1	1	1	1	1
ELK4	TFAP2A	1	1	1	1
ELK4	TLX1	1	1	1	1
ELK4	TP53	1	1	1	1
ELK4	VDR	1	1	1	1
ELK4	YY1	1	1	1	1
ELK4	ZEB1	1	1	1	1
ELK4	ZFX	1	1	1	1
ELK4	ZNF143	1	1	1	1
EN1	AHR	1	1	1	1
EN1	AR	1	1	1	1
EN1	ARID3A	1	1	1	1
EN1	ARNT	1	1	1	1
EN1	BRCA1	1	1	1	1
EN1	CREB1	1	1	1	1
EN1	CTCF	1	1	1	1
EN1	DDIT3	1	1	1	1
EN1	E2F1	1	1	1	1
EN1	EGR1	1	1	1	1
EN1	ELF5	1	1	1	1
EN1	ELK1	1	1	1	1
EN1	ELK4	1	1	1	1
EN1	ESR1	1	1	1	1
EN1	ESR2	1	1	1	1
EN1	ETS1	1	1	1	1
EN1	EWSR1	1	1	1	1
EN1	FEV	1	1	1	1
EN1	FLI1	1	1	1	1
EN1	FOXA2	1	1	1	1
EN1	FOXC1	1	1	1	1
EN1	FOXD1	1	1	1	1
EN1	FOXD3	1	1	1	1
EN1	FOXF2	1	1	1	1
EN1	FOXI1	1	1	1	1
EN1	FOXL1	1	1	1	1
EN1	FOXO3	1	1	1	1
EN1	GATA1	1	1	1	1
EN1	GATA2	1	1	1	1
EN1	GATA3	1	1	1	1
EN1	HAND1	1	1	1	1
EN1	HIF1A	1	1	1	1
EN1	HINFP	1	1	1	1
EN1	HLF	1	1	1	1
EN1	HLTF	1	1	1	1
EN1	HNF1A	1	1	1	1
EN1	HNF1B	1	1	1	1
EN1	HNF4A	1	1	1	1
EN1	HOXA5	1	1	1	1
EN1	INSM1	1	1	1	1
EN1	IRF1	1	1	1	1
EN1	IRF2	1	1	1	1
EN1	JUN	1	1	1	1
EN1	KLF4	1	1	1	1
EN1	LHX3	1	1	1	1
EN1	MAFB	1	1	1	1
EN1	MAFG	1	1	1	1
EN1	MAX	1	1	1	1
EN1	MEF2A	1	1	1	1
EN1	MYB	1	1	1	1
EN1	MYC	1	1	1	1
EN1	MYCN	1	1	1	1
EN1	MZF1	1	1	1	1
EN1	NFE2L1	1	1	1	1
EN1	NFE2L2	1	1	1	1
EN1	NFIC	1	1	1	1
EN1	NFIL3	1	1	1	1
EN1	NFKB1	1	1	1	1
EN1	NFYA	1	1	1	1
EN1	NHLH1	1	1	1	1
EN1	NKX2-5	1	1	1	1
EN1	NKX3-1	1	1	1	1
EN1	NKX3-2	1	1	1	1
EN1	NR1H2	1	1	1	1
EN1	NR2E3	1	1	1	1
EN1	NR2F1	1	1	1	1
EN1	NR3C1	1	1	1	1
EN1	NR4A2	1	1	1	1
EN1	PAX2	1	1	1	1
EN1	PAX4	1	1	1	1
EN1	PAX5	1	1	1	1
EN1	PAX6	1	1	1	1
EN1	PBX1	1	1	1	1
EN1	PDX1	1	1	1	1
EN1	PLAG1	1	1	1	1
EN1	POU5F1	1	1	1	1
EN1	PPARG	1	1	1	1
EN1	PRRX2	1	1	1	1
EN1	REL	1	1	1	1
EN1	RELA	1	1	1	1
EN1	REST	1	1	1	1
EN1	RORA	1	1	1	1
EN1	RREB1	1	1	1	1
EN1	RUNX1	1	1	1	1
EN1	RXRA	1	1	1	1
EN1	SOX10	1	1	1	1
EN1	SOX17	1	1	1	1
EN1	SOX2	1	1	1	1
EN1	SOX5	1	1	1	1
EN1	SOX9	1	1	1	1
EN1	SP1	1	1	1	1
EN1	SPI1	1	1	1	1
EN1	SPIB	1	1	1	1
EN1	SRF	1	1	1	1
EN1	SRY	1	1	1	1
EN1	STAT1	1	1	1	1
EN1	STAT3	1	1	1	1
EN1	T	1	1	1	1
EN1	TAL1	1	1	1	1
EN1	TBP	1	1	1	1
EN1	TCF3	1	1	1	1
EN1	TEAD1	1	1	1	1
EN1	TFAP2A	1	1	1	1
EN1	TLX1	1	1	1	1
EN1	TP53	1	1	1	1
EN1	VDR	1	1	1	1
EN1	YY1	1	1	1	1
EN1	ZEB1	1	1	1	1
EN1	ZFX	1	1	1	1
EN1	ZNF143	1	1	1	1
ESR1	AHR	1	1	1	1
ESR1	AR	1	1	1	1
ESR1	ARID3A	1	1	1	1
ESR1	ARNT	1	1	1	1
ESR1	BRCA1	1	1	1	1
ESR1	CREB1	1	1	1	1
ESR1	CTCF	1	1	1	1
ESR1	DDIT3	1	1	1	1
ESR1	E2F1	1	1	1	1
ESR1	EGR1	1	1	1	1
ESR1	ELF5	1	1	1	1
ESR1	ELK1	1	1	1	1
ESR1	ELK4	1	1	1	1
ESR1	EN1	1	1	1	1
ESR1	ESR2	1	1	1	1
ESR1	ETS1	1	1	1	1
ESR1	EWSR1	1	1	1	1
ESR1	FEV	1	1	1	1
ESR1	FLI1	1	1	1	1
ESR1	FOXA2	1	1	1	1
ESR1	FOXC1	1	1	1	1
ESR1	FOXD1	1	1	1	1
ESR1	FOXD3	1	1	1	1
ESR1	FOXF2	1	1	1	1
ESR1	FOXI1	1	1	1	1
ESR1	FOXL1	1	1	1	1
ESR1	FOXO3	1	1	1	1
ESR1	GATA1	1	1	1	1
ESR1	GATA2	1	1	1	1
ESR1	GATA3	1	1	1	1
ESR1	HAND1	1	1	1	1
ESR1	HIF1A	1	1	1	1
ESR1	HINFP	1	1	1	1
ESR1	HLF	1	1	1	1
ESR1	HLTF	1	1	1	1
ESR1	HNF1A	1	1	1	1
ESR1	HNF1B	1	1	1	1
ESR1	HNF4A	1	1	1	1
ESR1	HOXA5	1	1	1	1
ESR1	INSM1	1	1	1	1
ESR1	IRF1	1	1	1	1
ESR1	IRF2	1	1	1	1
ESR1	JUN	1	1	1	1
ESR1	KLF4	1	1	1	1
ESR1	LHX3	1	1	1	1
ESR1	MAFB	1	1	1	1
ESR1	MAFG	1	1	1	1
ESR1	MAX	1	1	1	1
ESR1	MEF2A	1	1	1	1
ESR1	MYB	1	1	1	1
ESR1	MYC	1	1	1	1
ESR1	MYCN	1	1	1	1
ESR1	MZF1	1	1	1	1
ESR1	NFE2L1	1	1	1	1
ESR1	NFE2L2	1	1	1	1
ESR1	NFIC	1	1	1	1
ESR1	NFIL3	1	1	1	1
ESR1	NFKB1	1	1	1	1
ESR1	NFYA	1	1	1	1
ESR1	NHLH1	1	1	1	1
ESR1	NKX2-5	1	1	1	1
ESR1	NKX3-1	1	1	1	1
ESR1	NKX3-2	1	1	1	1
ESR1	NR1H2	1	1	1	1
ESR1	NR2E3	1	1	1	1
ESR1	NR2F1	1	1	1	1
ESR1	NR3C1	1	1	1	1
ESR1	NR4A2	1	1	1	1
ESR1	PAX2	1	1	1	1
ESR1	PAX4	1	1	1	1
ESR1	PAX5	1	1	1	1
ESR1	PAX6	1	1	1	1
ESR1	PBX1	1	1	1	1
ESR1	PDX1	1	1	1	1
ESR1	PLAG1	1	1	1	1
ESR1	POU5F1	1	1	1	1
ESR1	PPARG	1	1	1	1
ESR1	PRRX2	1	1	1	1
ESR1	REL	1	1	1	1
ESR1	RELA	1	1	1	1
ESR1	REST	1	1	1	1
ESR1	RORA	1	1	1	1
ESR1	RREB1	1	1	1	1
ESR1	RUNX1	1	1	1	1
ESR1	RXRA	1	1	1	1
ESR1	SOX10	1	1	1	1
ESR1	SOX17	1	1	1	1
ESR1	SOX2	1	1	1	1
ESR1	SOX5	1	1	1	1
ESR1	SOX9	1	1	1	1
ESR1	SP1	1	1	1	1
ESR1	SPI1	1	1	1	1
ESR1	SPIB	1	1	1	1
ESR1	SRF	1	1	1	1
ESR1	SRY	1	1	1	1
ESR1	STAT1	1	1	1	1
ESR1	STAT3	1	1	1	1
ESR1	T	1	1	1	1
ESR1	TAL1	1	1	1	1
ESR1	TBP	1	1	1	1
ESR1	TCF3	1	1	1	1
ESR1	TEAD1	1	1	1	1
ESR1	TFAP2A	1	1	1	1
ESR1	TLX1	1	1	1	1
ESR1	TP53	1	1	1	1
ESR1	VDR	1	1	1	1
ESR1	YY1	1	1	1	1
ESR1	ZEB1	1	1	1	1
ESR1	ZFX	1	1	1	1
ESR1	ZNF143	1	1	1	1
ESR2	AHR	1	1	1	1
ESR2	AR	1	1	1	1
ESR2	ARID3A	1	1	1	1
ESR2	ARNT	1	1	1	1
ESR2	BRCA1	1	1	1	1
ESR2	CREB1	1	1	1	1
ESR2	CTCF	1	1	1	1
ESR2	DDIT3	1	1	1	1
ESR2	E2F1	1	1	1	1
ESR2	EGR1	1	1	1	1
ESR2	ELF5	1	1	1	1
ESR2	ELK1	1	1	1	1
ESR2	ELK4	1	1	1	1
ESR2	EN1	1	1	1	1
ESR2	ESR1	1	1	1	1
ESR2	ETS1	1	1	1	1
ESR2	EWSR1	1	1	1	1
ESR2	FEV	1	1	1	1
ESR2	FLI1	1	1	1	1
ESR2	FOXA2	1	1	1	1
ESR2	FOXC1	1	1	1	1
ESR2	FOXD1	1	1	1	1
ESR2	FOXD3	1	1	1	1
ESR2	FOXF2	1	1	1	1
ESR2	FOXI1	1	1	1	1
ESR2	FOXL1	1	1	1	1
ESR2	FOXO3	1	1	1	1
ESR2	GATA1	1	1	1	1
ESR2	GATA2	1	1	1	1
ESR2	GATA3	1	1	1	1
ESR2	HAND1	1	1	1	1
ESR2	HIF1A	1	1	1	1
ESR2	HINFP	1	1	1	1
ESR2	HLF	1	1	1	1
ESR2	HLTF	1	1	1	1
ESR2	HNF1A	1	1	1	1
ESR2	HNF1B	1	1	1	1
ESR2	HNF4A	1	1	1	1
ESR2	HOXA5	1	1	1	1
ESR2	INSM1	1	1	1	1
ESR2	IRF1	1	1	1	1
ESR2	IRF2	1	1	1	1
ESR2	JUN	1	1	1	1
ESR2	KLF4	1	1	1	1
ESR2	LHX3	1	1	1	1
ESR2	MAFB	1	1	1	1
ESR2	MAFG	1	1	1	1
ESR2	MAX	1	1	1	1
ESR2	MEF2A	1	1	1	1
ESR2	MYB	1	1	1	1
ESR2	MYC	1	1	1	1
ESR2	MYCN	1	1	1	1
ESR2	MZF1	1	1	1	1
ESR2	NFE2L1	1	1	1	1
ESR2	NFE2L2	1	1	1	1
ESR2	NFIC	1	1	1	1
ESR2	NFIL3	1	1	1	1
ESR2	NFKB1	1	1	1	1
ESR2	NFYA	1	1	1	1
ESR2	NHLH1	1	1	1	1
ESR2	NKX2-5	1	1	1	1
ESR2	NKX3-1	1	1	1	1
ESR2	NKX3-2	1	1	1	1
ESR2	NR1H2	1	1	1	1
ESR2	NR2E3	1	1	1	1
ESR2	NR2F1	1	1	1	1
ESR2	NR3C1	1	1	1	1
ESR2	NR4A2	1	1	1	1
ESR2	PAX2	1	1	1	1
ESR2	PAX4	1	1	1	1
ESR2	PAX5	1	1	1	1
ESR2	PAX6	1	1	1	1
ESR2	PBX1	1	1	1	1
ESR2	PDX1	1	1	1	1
ESR2	PLAG1	1	1	1	1
ESR2	POU5F1	1	1	1	1
ESR2	PPARG	1	1	1	1
ESR2	PRRX2	1	1	1	1
ESR2	REL	1	1	1	1
ESR2	RELA	1	1	1	1
ESR2	REST	1	1	1	1
ESR2	RORA	1	1	1	1
ESR2	RREB1	1	1	1	1
ESR2	RUNX1	1	1	1	1
ESR2	RXRA	1	1	1	1
ESR2	SOX10	1	1	1	1
ESR2	SOX17	1	1	1	1
ESR2	SOX2	1	1	1	1
ESR2	SOX5	1	1	1	1
ESR2	SOX9	1	1	1	1
ESR2	SP1	1	1	1	1
ESR2	SPI1	1	1	1	1
ESR2	SPIB	1	1	1	1
ESR2	SRF	1	1	1	1
ESR2	SRY	1	1	1	1
ESR2	STAT1	1	1	1	1
ESR2	STAT3	1	1	1	1
ESR2	T	1	1	1	1
ESR2	TAL1	1	1	1	1
ESR2	TBP	1	1	1	1
ESR2	TCF3	1	1	1	1
ESR2	TEAD1	1	1	1	1
ESR2	TFAP2A	1	1	1	1
ESR2	TLX1	1	1	1	1
ESR2	TP53	1	1	1	1
ESR2	VDR	1	1	1	1
ESR2	YY1	1	1	1	1
ESR2	ZEB1	1	1	1	1
ESR2	ZFX	1	1	1	1
ESR2	ZNF143	1	1	1	1
ETS1	AHR	0.997137	0.999997	2.21E-11	0.999988
ETS1	AR	1	1	1	1
ETS1	ARID3A	0.0192565	0.997928	0.965022	0.994689
ETS1	ARNT	0.311215	0.976283	2.19E-23	0.940085
ETS1	BRCA1	0.97259	0.995146	0.00124866	0.721478
ETS1	CREB1	1	1	1	1
ETS1	CTCF	1	1	1	1
ETS1	DDIT3	1	1	1	1
ETS1	E2F1	1	1	1	1
ETS1	EGR1	1	1	1	1
ETS1	ELF5	1	1	1	1
ETS1	ELK1	1	1	1	1
ETS1	ELK4	1	1	1	1
ETS1	EN1	1	1	1	1
ETS1	ESR1	1	1	1	1
ETS1	ESR2	1	1	1	1
ETS1	EWSR1	1	1	1	1
ETS1	FEV	0.999742	0.991046	0.970633	0.999959
ETS1	FLI1	1	1	1	1
ETS1	FOXA2	1	1	1	1
ETS1	FOXC1	1	1	1	1
ETS1	FOXD1	1	1	1	1
ETS1	FOXD3	1	1	1	1
ETS1	FOXF2	1	1	1	1
ETS1	FOXI1	1	1	1	1
ETS1	FOXL1	1	1	1	1
ETS1	FOXO3	1	1	1	1
ETS1	GATA1	1	1	1	1
ETS1	GATA2	0.959838	0.99707	6.18E-07	0.999662
ETS1	GATA3	0.928474	0.999494	0.999632	0.947102
ETS1	HAND1	1	1	1	1
ETS1	HIF1A	1	1	1	1
ETS1	HINFP	1	1	1	1
ETS1	HLF	1	1	1	1
ETS1	HLTF	1	1	1	1
ETS1	HNF1A	1	1	1	1
ETS1	HNF1B	1	1	1	1
ETS1	HNF4A	1	1	1	1
ETS1	HOXA5	1	1	1	1
ETS1	INSM1	1	1	1	1
ETS1	IRF1	1	1	1	1
ETS1	IRF2	1	1	1	1
ETS1	JUN	1	0.485636	1	1
ETS1	KLF4	1	1	1	1
ETS1	LHX3	1	1	1	1
ETS1	MAFB	1	1	1	1
ETS1	MAFG	1	0.999982	0.633975	0.969124
ETS1	MAX	1	1	1	1
ETS1	MEF2A	1	1	1	1
ETS1	MYB	1	1	1	1
ETS1	MYC	1	1	1	1
ETS1	MYCN	1	1	1	1
ETS1	MZF1	1	0.999977	9.08E-16	0.976621
ETS1	NFE2L1	1	0.999996	0.524855	0.962474
ETS1	NFE2L2	1	1	1	1
ETS1	NFIC	0.994582	0.999717	4.82E-08	0.999995
ETS1	NFIL3	1	1	1	1
ETS1	NFKB1	1	1	1	1
ETS1	NFYA	1	1	1	1
ETS1	NHLH1	1	1	1	1
ETS1	NKX2-5	0.24079	0.99993	1	0.742357
ETS1	NKX3-1	0.81077	1	1	1
ETS1	NKX3-2	1	1	1	1
ETS1	NR1H2	1	1	1	1
ETS1	NR2E3	1	0.999785	1	0.999645
ETS1	NR2F1	1	1	1	1
ETS1	NR3C1	1	1	1	1
ETS1	NR4A2	1	1	1	1
ETS1	PAX2	1	1	1	1
ETS1	PAX4	1	1	1	1
ETS1	PAX5	1	1	1	1
ETS1	PAX6	1	1	1	1
ETS1	PBX1	1	1	1	1
ETS1	PDX1	0.988391	0.998771	0.752613	0.999809
ETS1	PLAG1	1	1	1	1
ETS1	POU5F1	1	1	1	1
ETS1	PPARG	1	1	1	1
ETS1	PRRX2	0.247855	0.897018	0.177927	0.999926
ETS1	REL	1	1	1	1
ETS1	RELA	1	1	1	1
ETS1	REST	1	1	1	1
ETS1	RORA	1	1	1	1
ETS1	RREB1	1	1	1	1
ETS1	RUNX1	1	1	1	1
ETS1	RXRA	1	1	1	1
ETS1	SOX10	0.987925	0.999961	0.0253982	0.99983
ETS1	SOX17	1	1	1	1
ETS1	SOX2	1	1	1	1
ETS1	SOX5	0.171988	0.999822	0.988792	0.999794
ETS1	SOX9	1	1	1	1
ETS1	SP1	1	1	0.999021	1
ETS1	SPI1	1	0.996419	0.208015	0.999998
ETS1	SPIB	0.999992	1	0.720525	0.92254
ETS1	SRF	1	1	1	1
ETS1	SRY	1	1	1	1
ETS1	STAT1	1	1	1	1
ETS1	STAT3	1	1	1	1
ETS1	T	1	1	1	1
ETS1	TAL1	1	1	1	1
ETS1	TBP	1	1	1	1
ETS1	TCF3	1	1	1	1
ETS1	TEAD1	1	1	1	1
ETS1	TFAP2A	1	1	1	1
ETS1	TLX1	1	1	1	1
ETS1	TP53	1	1	1	1
ETS1	VDR	1	1	1	1
ETS1	YY1	0.999901	0.712705	0.000120179	0.99998
ETS1	ZEB1	1	0.986801	4.95E-09	0.999997
ETS1	ZFX	1	1	1	1
ETS1	ZNF143	1	1	1	1
EWSR1	AHR	1	1	1	1
EWSR1	AR	1	1	1	1
EWSR1	ARID3A	1	1	1	1
EWSR1	ARNT	1	1	1	1
EWSR1	BRCA1	1	1	1	1
EWSR1	CREB1	1	1	1	1
EWSR1	CTCF	1	1	1	1
EWSR1	DDIT3	1	1	1	1
EWSR1	E2F1	1	1	1	1
EWSR1	EGR1	1	1	1	1
EWSR1	ELF5	1	1	1	1
EWSR1	ELK1	1	1	1	1
EWSR1	ELK4	1	1	1	1
EWSR1	EN1	1	1	1	1
EWSR1	ESR1	1	1	1	1
EWSR1	ESR2	1	1	1	1
EWSR1	ETS1	1	1	1	1
EWSR1	FEV	1	1	1	1
EWSR1	FLI1	1	1	1	1
EWSR1	FOXA2	1	1	1	1
EWSR1	FOXC1	1	1	1	1
EWSR1	FOXD1	1	1	1	1
EWSR1	FOXD3	1	1	1	1
EWSR1	FOXF2	1	1	1	1
EWSR1	FOXI1	1	1	1	1
EWSR1	FOXL1	1	1	1	1
EWSR1	FOXO3	1	1	1	1
EWSR1	GATA1	1	1	1	1
EWSR1	GATA2	1	1	1	1
EWSR1	GATA3	1	1	1	1
EWSR1	HAND1	1	1	1	1
EWSR1	HIF1A	1	1	1	1
EWSR1	HINFP	1	1	1	1
EWSR1	HLF	1	1	1	1
EWSR1	HLTF	1	1	1	1
EWSR1	HNF1A	1	1	1	1
EWSR1	HNF1B	1	1	1	1
EWSR1	HNF4A	1	1	1	1
EWSR1	HOXA5	1	1	1	1
EWSR1	INSM1	1	1	1	1
EWSR1	IRF1	1	1	1	1
EWSR1	IRF2	1	1	1	1
EWSR1	JUN	1	1	1	1
EWSR1	KLF4	1	1	1	1
EWSR1	LHX3	1	1	1	1
EWSR1	MAFB	1	1	1	1
EWSR1	MAFG	1	1	1	1
EWSR1	MAX	1	1	1	1
EWSR1	MEF2A	1	1	1	1
EWSR1	MYB	1	1	1	1
EWSR1	MYC	1	1	1	1
EWSR1	MYCN	1	1	1	1
EWSR1	MZF1	1	1	1	1
EWSR1	NFE2L1	1	1	1	1
EWSR1	NFE2L2	1	1	1	1
EWSR1	NFIC	1	1	1	1
EWSR1	NFIL3	1	1	1	1
EWSR1	NFKB1	1	1	1	1
EWSR1	NFYA	1	1	1	1
EWSR1	NHLH1	1	1	1	1
EWSR1	NKX2-5	1	1	1	1
EWSR1	NKX3-1	1	1	1	1
EWSR1	NKX3-2	1	1	1	1
EWSR1	NR1H2	1	1	1	1
EWSR1	NR2E3	1	1	1	1
EWSR1	NR2F1	1	1	1	1
EWSR1	NR3C1	1	1	1	1
EWSR1	NR4A2	1	1	1	1
EWSR1	PAX2	1	1	1	1
EWSR1	PAX4	1	1	1	1
EWSR1	PAX5	1	1	1	1
EWSR1	PAX6	1	1	1	1
EWSR1	PBX1	1	1	1	1
EWSR1	PDX1	1	1	1	1
EWSR1	PLAG1	1	1	1	1
EWSR1	POU5F1	1	1	1	1
EWSR1	PPARG	1	1	1	1
EWSR1	PRRX2	1	1	1	1
EWSR1	REL	1	1	1	1
EWSR1	RELA	1	1	1	1
EWSR1	REST	1	1	1	1
EWSR1	RORA	1	1	1	1
EWSR1	RREB1	1	1	1	1
EWSR1	RUNX1	1	1	1	1
EWSR1	RXRA	1	1	1	1
EWSR1	SOX10	1	1	1	1
EWSR1	SOX17	1	1	1	1
EWSR1	SOX2	1	1	1	1
EWSR1	SOX5	1	1	1	1
EWSR1	SOX9	1	1	1	1
EWSR1	SP1	1	1	1	1
EWSR1	SPI1	1	1	1	1
EWSR1	SPIB	1	1	1	1
EWSR1	SRF	1	1	1	1
EWSR1	SRY	1	1	1	1
EWSR1	STAT1	1	1	1	1
EWSR1	STAT3	1	1	1	1
EWSR1	T	1	1	1	1
EWSR1	TAL1	1	1	1	1
EWSR1	TBP	1	1	1	1
EWSR1	TCF3	1	1	1	1
EWSR1	TEAD1	1	1	1	1
EWSR1	TFAP2A	1	1	1	1
EWSR1	TLX1	1	1	1	1
EWSR1	TP53	1	1	1	1
EWSR1	VDR	1	1	1	1
EWSR1	YY1	1	1	1	1
EWSR1	ZEB1	1	1	1	1
EWSR1	ZFX	1	1	1	1
EWSR1	ZNF143	1	1	1	1
FEV	AHR	1	1	1	1
FEV	AR	1	1	1	1
FEV	ARID3A	1	0.993955	0.883408	1
FEV	ARNT	1	1	1	1
FEV	BRCA1	1	1	0.272721	1
FEV	CREB1	1	1	1	1
FEV	CTCF	1	1	1	1
FEV	DDIT3	1	1	1	1
FEV	E2F1	1	1	1	1
FEV	EGR1	1	1	1	1
FEV	ELF5	1	1	1	1
FEV	ELK1	1	1	1	1
FEV	ELK4	1	1	1	1
FEV	EN1	1	1	1	1
FEV	ESR1	1	1	1	1
FEV	ESR2	1	1	1	1
FEV	ETS1	0.999742	0.991046	0.970633	0.999959
FEV	EWSR1	1	1	1	1
FEV	FLI1	1	1	1	1
[truncated: 10,211 more rows]
