# Supplementary material for: A network model for angiogenesis in ovarian cancer
Source: BMC Bioinformatics. 2015 Apr 11;16:115. doi: 10.1186/s12859-015-0551-y (PMC4408593; doi:10.1186/s12859-015-0551-y)
Supplement: Additional file 3: Dataset S2. — (TF_Statistics_Across_P-cutoffs.txt): A file containing the edge-enrichment and p-values for TF-differential-targeting between subnetworks identified across various P-cutoff values. The results included in this file were used to generate Additional file 2: Figure S4. The P-cutoff value of 0.8 was used to define the subnetworks used in the analysis shown in the main text (see Figure 2A). [file 12859_2015_551_MOESM3_ESM.txt]

TF-name	FC (P=0.65)	p-val (P=0.65)	kA+kN (P=0.65)	FC (P=0.7)	p-val (P=0.7)	kA+kN (P=0.7)	FC (P=0.75)	p-val (P=0.75)	kA+kN (P=0.75)	FC (P=0.8)	p-val (P=0.8)	kA+kN (P=0.8)	FC (P=0.85)	p-val (P=0.85)	kA+kN (P=0.85)	FC (P=0.9)	p-val (P=0.9)	kA+kN (P=0.9)	FC (P=0.95)	p-val (P=0.95)	kA+kN (P=0.95)
AHR	-0.854380	1.46064e-103	1904	-0.858666	8.04238e-89	1558	-0.804460	7.83151e-65	1244	-0.688405	1.11734e-37	931	-0.454495	2.15004e-13	675	-0.161094	0.0216075	418	0.226572	0.0265555	178
AR	1.231350	0.0383326	17	0.600092	0.370509	6	0.129089	0.727151	1	NaN	NaN	0	NaN	NaN	0	NaN	NaN	0	NaN	NaN	0
ARID3A	1.046514	3.83648e-118	2848	1.080256	4.02869e-95	2107	1.106721	1.02304e-69	1408	1.211045	1.30936e-53	866	1.245262	1.24505e-32	453	1.205520	4.09598e-13	162	0.661368	0.0703605	20
ARNT	-0.599592	9.04929e-57	2267	-0.597910	4.35257e-46	1781	-0.533310	4.56993e-29	1342	-0.426196	3.58621e-14	923	-0.284625	2.75347e-05	583	-0.086071	0.192556	309	0.227206	0.0793494	109
BRCA1	-0.585726	6.80271e-09	326	-1.067764	7.83724e-10	93	-1.497097	2.88593e-06	23	-2.490347	0.000893452	3	-Inf	0.126215	0	-Inf	0.643868	0	NaN	NaN	0
CREB1	-0.547360	0.00136628	109	-0.225879	0.222276	55	-0.870911	0.0489628	13	-1.267954	0.228254	2	NaN	NaN	0	NaN	NaN	0	NaN	NaN	0
CTCF	0.098083	0.353313	93	0.256137	0.263119	39	0.659603	0.197606	13	1.317008	0.158588	6	NaN	NaN	0	NaN	NaN	0	NaN	NaN	0
DDIT3	2.121167	0.0370031	9	2.337057	0.106926	5	NaN	NaN	0	NaN	NaN	0	NaN	NaN	0	NaN	NaN	0	NaN	NaN	0
E2F1	-0.441673	0.00760894	115	-0.569833	0.0161628	52	-0.008415	0.541731	30	0.638936	0.168522	15	1.561446	0.184618	4	0.854354	0.585464	1	NaN	NaN	0
EGR1	-0.064406	0.172577	917	-0.028004	0.370397	659	0.084001	0.198649	441	0.317008	0.00573563	269	0.679502	6.44696e-05	140	1.108111	2.85167e-05	62	1.576479	0.00251346	16
ELF5	-1.296686	8.74354e-05	24	-1.832868	0.00569511	5	-1.455874	0.346751	1	-Inf	0.554713	0	NaN	NaN	0	NaN	NaN	0	NaN	NaN	0
ELK1	-0.238729	0.0887889	135	-0.023345	0.493099	74	0.207091	0.307613	38	0.156544	0.435156	17	0.561446	0.463806	3	0.854354	0.585464	1	NaN	NaN	0
ELK4	1.574678	4.48753e-10	114	1.737595	2.56604e-07	66	2.228624	3.19699e-05	30	3.124363	0.000493363	14	Inf	0.065881	3	NaN	NaN	0	NaN	NaN	0
EN1	-1.370686	0.212929	2	NaN	NaN	0	NaN	NaN	0	NaN	NaN	0	NaN	NaN	0	NaN	NaN	0	NaN	NaN	0
ESR1	-0.332551	0.247983	23	0.015129	0.578848	10	0.714051	0.458139	3	Inf	0.445287	1	Inf	0.403918	1	NaN	NaN	0	NaN	NaN	0
ESR2	-0.122759	0.457701	19	-0.177516	0.508238	7	1.129089	0.46649	2	NaN	NaN	0	NaN	NaN	0	NaN	NaN	0	NaN	NaN	0
ETS1	-0.122349	0.00103365	2465	-0.121349	0.00568422	1663	-0.098350	0.0492558	1060	-0.236476	0.00118269	556	-0.432349	6.43564e-05	233	-0.618133	0.000356523	80	-1.039377	0.0129141	11
EWSR1	Inf	0.258517	2	Inf	0.497378	1	Inf	0.477646	1	NaN	NaN	0	NaN	NaN	0	NaN	NaN	0	NaN	NaN	0
FEV	-0.444126	1.6388e-10	720	-0.276372	0.00115773	460	-0.122891	0.163247	262	0.015118	0.490549	116	-0.184797	0.327021	31	0.006357	0.596335	5	-Inf	0.722962	0
FLI1	Inf	0.258517	2	Inf	0.497378	1	Inf	0.477646	1	NaN	NaN	0	NaN	NaN	0	NaN	NaN	0	NaN	NaN	0
FOXA2	-0.633721	0.484162	2	NaN	NaN	0	NaN	NaN	0	NaN	NaN	0	NaN	NaN	0	NaN	NaN	0	NaN	NaN	0
FOXC1	-1.610070	4.895e-21	82	-1.915608	1.51235e-07	16	-2.330343	0.0168238	2	NaN	NaN	0	NaN	NaN	0	NaN	NaN	0	NaN	NaN	0
FOXD1	1.951242	3.30958e-13	116	2.271469	8.42703e-07	43	1.714051	0.0256524	12	Inf	0.0393047	4	Inf	0.403918	1	NaN	NaN	0	NaN	NaN	0
FOXD3	0.410673	0.351018	11	0.600092	0.370509	6	0.129089	0.727151	1	NaN	NaN	0	NaN	NaN	0	NaN	NaN	0	NaN	NaN	0
FOXF2	-0.633721	0.28078	6	-0.984871	0.503933	1	NaN	NaN	0	NaN	NaN	0	NaN	NaN	0	NaN	NaN	0	NaN	NaN	0
FOXI1	-1.271151	0.158353	3	0.015129	0.747375	1	0.129089	0.727151	1	-Inf	0.554713	0	NaN	NaN	0	NaN	NaN	0	NaN	NaN	0
FOXL1	0.951242	0.0163406	34	0.822484	0.137578	14	1.129089	0.211893	6	NaN	NaN	0	NaN	NaN	0	NaN	NaN	0	NaN	NaN	0
FOXO3	1.677067	1.48888e-08	86	1.851631	0.000950708	25	Inf	0.477646	1	NaN	NaN	0	NaN	NaN	0	NaN	NaN	0	NaN	NaN	0
GATA1	-0.271151	0.475237	6	Inf	0.247382	2	NaN	NaN	0	NaN	NaN	0	NaN	NaN	0	NaN	NaN	0	NaN	NaN	0
GATA2	-0.089760	0.00962692	2671	-0.079188	0.0412173	1865	-0.084146	0.0685316	1174	-0.154758	0.0156933	667	-0.335009	0.000472807	296	-0.390952	0.00631165	116	-0.922827	0.00410108	19
GATA3	0.578410	5.44449e-40	2584	0.612177	4.44831e-34	1918	0.553404	4.15042e-20	1248	0.534913	8.16623e-13	749	0.505448	3.89909e-07	379	0.189222	0.117362	140	-0.786091	0.017457	18
HAND1	0.951242	0.0337814	26	Inf	0.00186189	9	Inf	0.0248556	5	NaN	NaN	0	NaN	NaN	0	NaN	NaN	0	NaN	NaN	0
HIF1A	-0.560259	0.0247707	47	-0.380799	0.236254	19	-0.233481	0.473276	7	Inf	0.0882799	3	Inf	0.403918	1	NaN	NaN	0	NaN	NaN	0
HINFP	-0.537505	0.0147344	62	-0.148369	0.406695	25	0.321734	0.430076	8	Inf	0.445287	1	NaN	NaN	0	NaN	NaN	0	NaN	NaN	0
HLF	-2.048758	0.177112	1	Inf	0.497378	1	NaN	NaN	0	NaN	NaN	0	NaN	NaN	0	NaN	NaN	0	NaN	NaN	0
HLTF	-0.370686	0.479216	4	Inf	0.497378	1	NaN	NaN	0	NaN	NaN	0	NaN	NaN	0	NaN	NaN	0	NaN	NaN	0
HNF1A	-2.370686	0.101647	1	Inf	0.497378	1	NaN	NaN	0	NaN	NaN	0	NaN	NaN	0	NaN	NaN	0	NaN	NaN	0
HNF1B	-0.370686	0.479216	4	0.015129	0.651328	3	Inf	0.477646	1	NaN	NaN	0	NaN	NaN	0	NaN	NaN	0	NaN	NaN	0
HNF4A	0.173634	0.524763	7	Inf	0.247382	2	NaN	NaN	0	NaN	NaN	0	NaN	NaN	0	NaN	NaN	0	NaN	NaN	0
HOXA5	0.214276	0.52286	6	Inf	0.247382	2	NaN	NaN	0	NaN	NaN	0	NaN	NaN	0	NaN	NaN	0	NaN	NaN	0
INSM1	-0.246698	0.270002	34	0.278164	0.406217	12	0.129089	0.653249	2	NaN	NaN	0	NaN	NaN	0	NaN	NaN	0	NaN	NaN	0
IRF1	-1.407212	3.91862e-08	39	-1.542866	2.32238e-05	18	-1.160418	0.0267686	9	-2.490347	0.0665097	1	Inf	0.403918	1	NaN	NaN	0	NaN	NaN	0
IRF2	-2.955649	4.64713e-09	6	-2.154796	0.00233894	4	-Inf	0.0106066	0	NaN	NaN	0	NaN	NaN	0	NaN	NaN	0	NaN	NaN	0
JUN	-0.090099	0.297745	172	-0.160721	0.307376	54	-0.051484	0.531359	15	-0.682992	0.451059	2	NaN	NaN	0	NaN	NaN	0	NaN	NaN	0
KLF4	-0.224330	0.0766409	170	-0.063726	0.411052	89	0.428649	0.10081	48	0.819509	0.0903851	17	0.561446	0.415015	4	2.439317	0.132355	3	NaN	NaN	0
LHX3	-1.633721	0.299932	1	Inf	0.497378	1	NaN	NaN	0	NaN	NaN	0	NaN	NaN	0	NaN	NaN	0	NaN	NaN	0
MAFB	0.178909	0.177721	137	0.569065	0.0221157	69	1.281092	0.0173471	20	1.317008	0.247502	4	Inf	0.403918	1	NaN	NaN	0	NaN	NaN	0
MAFG	-0.403140	1.11543e-19	1767	-0.409908	2.66525e-15	1258	-0.314027	3.33882e-07	865	-0.241187	0.00107808	544	-0.231162	0.0130897	295	-0.210741	0.0869401	130	-0.414532	0.127507	23
MAX	-0.441076	0.11654	32	-0.444302	0.332139	8	0.129089	0.727151	1	Inf	0.445287	1	NaN	NaN	0	NaN	NaN	0	NaN	NaN	0
MEF2A	-1.186262	0.0931684	5	-0.984871	0.348672	2	NaN	NaN	0	NaN	NaN	0	NaN	NaN	0	NaN	NaN	0	NaN	NaN	0
MYB	-0.594902	0.000400509	113	-0.602623	0.00774405	58	-0.405248	0.14696	29	0.679578	0.243558	9	1.561446	0.357643	2	Inf	0.356132	1	NaN	NaN	0
MYC	-1.479393	6.90422e-06	23	-2.647836	0.000464961	3	-Inf	0.142518	0	-Inf	0.554713	0	NaN	NaN	0	NaN	NaN	0	NaN	NaN	0
MYCN	-0.718610	0.0426086	22	-1.207263	0.176192	3	NaN	NaN	0	NaN	NaN	0	NaN	NaN	0	NaN	NaN	0	NaN	NaN	0
MZF1	-0.675353	1.6152e-49	1537	-0.764813	1.60331e-40	926	-0.913672	5.40376e-33	482	-1.023674	1.0926e-20	214	-0.907107	9.81407e-08	86	-1.716394	1.91499e-07	17	-2.260022	0.00957717	2
NFE2L1	-0.404174	4.27676e-20	1797	-0.402147	4.41903e-15	1288	-0.324295	8.73475e-08	891	-0.242788	0.000860686	559	-0.193097	0.0294507	310	-0.171925	0.13143	136	-0.568337	0.0488314	23
NFE2L2	0.688207	0.381908	5	NaN	NaN	0	NaN	NaN	0	NaN	NaN	0	NaN	NaN	0	NaN	NaN	0	NaN	NaN	0
NFIC	-0.200291	5.51383e-06	1842	-0.303990	3.83608e-08	1131	-0.352505	7.0917e-07	646	-0.486986	7.46295e-07	307	-0.659199	1.02874e-05	118	-0.935226	0.000233492	35	-2.474147	0.00333025	2
NFIL3	1.536204	0.325275	3	1.015129	0.496067	2	Inf	0.477646	1	NaN	NaN	0	NaN	NaN	0	NaN	NaN	0	NaN	NaN	0
NFKB1	1.832387	5.72541e-35	361	1.713749	9.55785e-19	198	1.648463	6.42062e-09	86	2.679578	1.34423e-07	36	Inf	0.000115114	10	Inf	0.356132	1	NaN	NaN	0
NFYA	-1.123435	2.80378e-17	160	-1.117896	2.784e-10	88	-0.826057	0.000573297	49	-0.756992	0.0365613	19	-1.023516	0.158622	4	-0.145646	0.709873	1	NaN	NaN	0
NHLH1	-0.454015	0.0894472	37	0.707007	0.108845	21	0.807160	0.236953	8	0.317008	0.692302	1	NaN	NaN	0	NaN	NaN	0	NaN	NaN	0
NKX2-5	1.397289	1.08045e-77	1207	1.338091	6.60805e-44	698	1.063201	8.9784e-16	321	0.889898	1.00312e-05	119	0.603266	0.0525462	35	-0.408680	0.398794	5	0.383834	0.622308	1
NKX3-1	1.050503	7.16154e-32	752	0.937310	7.6936e-16	415	0.766519	3.38191e-06	182	0.529553	0.0197403	73	0.561446	0.119641	23	1.854354	0.0580695	6	NaN	NaN	0
NKX3-2	-0.534185	0.243667	10	0.337057	0.493548	5	NaN	NaN	0	NaN	NaN	0	NaN	NaN	0	NaN	NaN	0	NaN	NaN	0
NR1H2	NaN	NaN	0	NaN	NaN	0	NaN	NaN	0	NaN	NaN	0	NaN	NaN	0	NaN	NaN	0	NaN	NaN	0
NR2E3	0.055578	0.290841	473	-0.245260	0.0494022	182	-0.602978	0.00634478	59	-0.727386	0.061643	16	-0.438554	0.391071	5	-Inf	0.643868	0	NaN	NaN	0
NR2F1	0.121167	0.528185	9	2.015129	0.184231	4	Inf	0.22814	2	NaN	NaN	0	NaN	NaN	0	NaN	NaN	0	NaN	NaN	0
NR3C1	0.240748	0.441893	11	0.430167	0.494265	4	1.129089	0.46649	2	NaN	NaN	0	NaN	NaN	0	NaN	NaN	0	NaN	NaN	0
NR4A2	-1.206906	4.06001e-11	82	-1.232798	0.000188211	24	-0.870911	0.195488	5	-Inf	0.554713	0	NaN	NaN	0	NaN	NaN	0	NaN	NaN	0
PAX2	-0.641100	4.39197e-05	130	-0.639096	0.00390375	61	-0.476632	0.134266	23	-0.004920	0.593789	8	1.561446	0.357643	2	Inf	0.356132	1	NaN	NaN	0
PAX4	0.240748	0.357133	22	1.015129	0.188797	8	Inf	0.477646	1	NaN	NaN	0	NaN	NaN	0	NaN	NaN	0	NaN	NaN	0
PAX5	-0.402608	0.000173244	295	-0.537009	0.000127796	163	-0.371605	0.0315073	94	-0.391529	0.10002	41	-0.227050	0.413758	11	0.532426	0.406492	4	NaN	NaN	0
PAX6	-0.048758	0.640283	3	Inf	0.497378	1	NaN	NaN	0	NaN	NaN	0	NaN	NaN	0	NaN	NaN	0	NaN	NaN	0
PBX1	-0.048758	0.618092	4	Inf	0.247382	2	NaN	NaN	0	NaN	NaN	0	NaN	NaN	0	NaN	NaN	0	NaN	NaN	0
PDX1	0.695481	4.64039e-49	2320	0.605662	2.70251e-27	1557	0.488449	3.91162e-12	898	0.389871	1.9779e-05	467	0.211504	0.0617173	204	-0.231619	0.175599	57	-0.201128	0.387347	14
PLAG1	0.901201	0.000389452	85	1.177401	0.000941485	47	1.569661	0.00793611	19	Inf	0.0393047	4	Inf	0.163135	2	NaN	NaN	0	NaN	NaN	0
POU5F1	2.273170	0.11749	5	Inf	0.497378	1	NaN	NaN	0	NaN	NaN	0	NaN	NaN	0	NaN	NaN	0	NaN	NaN	0
PPARG	0.069886	0.46454	38	1.474561	0.05685	11	1.714051	0.279731	3	NaN	NaN	0	NaN	NaN	0	NaN	NaN	0	NaN	NaN	0
PRRX2	0.538269	6.52323e-48	3497	0.570762	2.5382e-42	2678	0.613637	1.56049e-37	1970	0.679421	1.67067e-32	1310	0.740381	1.49244e-24	763	0.781598	2.71935e-14	348	0.574056	0.00153079	85
REL	0.150551	0.395776	31	1.015129	0.146098	10	1.714051	0.279731	3	Inf	0.445287	1	NaN	NaN	0	NaN	NaN	0	NaN	NaN	0
RELA	0.157693	0.460878	15	0.693201	0.283954	8	0.129089	0.727151	1	-Inf	0.554713	0	NaN	NaN	0	NaN	NaN	0	NaN	NaN	0
REST	0.830948	0.0123603	46	1.529702	0.00889535	20	1.714051	0.117115	6	0.317008	0.692302	1	NaN	NaN	0	NaN	NaN	0	NaN	NaN	0
RORA	0.629314	0.312103	8	Inf	0.247382	2	NaN	NaN	0	NaN	NaN	0	NaN	NaN	0	NaN	NaN	0	NaN	NaN	0
RREB1	-0.700835	0.102116	14	-0.177516	0.508238	7	1.451017	0.19153	5	Inf	0.198271	2	NaN	NaN	0	NaN	NaN	0	NaN	NaN	0
RUNX1	0.651681	0.21366	13	2.600092	0.0607881	6	NaN	NaN	0	NaN	NaN	0	NaN	NaN	0	NaN	NaN	0	NaN	NaN	0
RXRA	0.121167	0.437064	27	0.822484	0.137578	14	Inf	0.108965	3	Inf	0.445287	1	NaN	NaN	0	NaN	NaN	0	NaN	NaN	0
SOX10	0.082263	0.0233359	2465	0.035017	0.241684	1680	0.031528	0.306493	1072	-0.065905	0.206495	579	-0.307850	0.00270765	254	-0.550036	0.00107739	85	-0.814105	0.0166652	17
SOX17	-0.241403	0.302089	28	0.152633	0.490299	11	0.129089	0.613464	3	Inf	0.445287	1	NaN	NaN	0	NaN	NaN	0	NaN	NaN	0
SOX2	Inf	0.0668286	4	Inf	0.497378	1	NaN	NaN	0	NaN	NaN	0	NaN	NaN	0	NaN	NaN	0	NaN	NaN	0
SOX5	1.159101	1.65657e-126	2601	1.182335	3.55874e-96	1855	1.194402	7.87569e-68	1220	1.147083	3.35907e-39	688	0.926079	3.87805e-14	300	0.715378	0.000432832	89	0.445235	0.241864	12
SOX9	0.643119	0.135013	21	3.185054	0.0102854	9	Inf	0.477646	1	NaN	NaN	0	NaN	NaN	0	NaN	NaN	0	NaN	NaN	0
SP1	-0.493624	2.64034e-24	1448	-0.460164	1.77823e-17	1143	-0.383653	3.58527e-10	867	-0.159005	0.0154188	637	0.023945	0.406545	412	0.126294	0.170211	195	0.703452	0.00034542	78
SPI1	0.144768	0.00133199	1872	0.095762	0.0569741	1159	0.050857	0.263158	664	-0.158671	0.0766345	297	-0.515860	0.000951171	109	-0.501126	0.0482184	34	-1.152219	0.0592292	5
SPIB	-0.391398	2.47259e-13	1231	-0.393910	9.78502e-09	723	-0.481776	2.28106e-07	368	-0.763031	2.44996e-08	149	-1.134161	4.94745e-07	46	-0.892880	0.0235156	14	-1.201128	0.379818	1
SRF	0.868780	0.0984693	17	0.337057	0.493548	5	1.129089	0.46649	2	Inf	0.445287	1	NaN	NaN	0	NaN	NaN	0	NaN	NaN	0
SRY	0.536204	0.327215	9	Inf	0.0304348	5	Inf	0.477646	1	NaN	NaN	0	NaN	NaN	0	NaN	NaN	0	NaN	NaN	0
STAT1	-0.608186	0.0995477	19	0.185054	0.491247	9	1.129089	0.46649	2	NaN	NaN	0	NaN	NaN	0	NaN	NaN	0	NaN	NaN	0
STAT3	-0.370686	0.379309	8	1.015129	0.496067	2	-Inf	0.522354	0	NaN	NaN	0	NaN	NaN	0	NaN	NaN	0	NaN	NaN	0
T	0.121167	0.528185	9	-0.569833	0.504916	2	Inf	0.477646	1	NaN	NaN	0	NaN	NaN	0	NaN	NaN	0	NaN	NaN	0
TAL1	2.066719	0.0126554	13	Inf	0.123039	3	Inf	0.477646	1	NaN	NaN	0	NaN	NaN	0	NaN	NaN	0	NaN	NaN	0
TBP	-0.328866	0.325196	14	0.500556	0.380119	7	0.129089	0.727151	1	NaN	NaN	0	NaN	NaN	0	NaN	NaN	0	NaN	NaN	0
TCF3	1.536204	0.0443668	12	Inf	0.123039	3	Inf	0.477646	1	NaN	NaN	0	NaN	NaN	0	NaN	NaN	0	NaN	NaN	0
TEAD1	-0.110159	0.453632	23	0.185054	0.491247	9	0.714051	0.458139	3	NaN	NaN	0	NaN	NaN	0	NaN	NaN	0	NaN	NaN	0
TFAP2A	0.533008	7.59855e-16	1127	0.610898	6.53925e-15	804	0.766799	2.67618e-16	571	0.893933	1.99599e-14	358	1.013142	1.63137e-10	186	1.403248	1.51654e-08	79	2.191189	0.000437942	14
TLX1	0.458202	0.17947	27	1.393641	0.0459179	13	0.714051	0.458139	3	NaN	NaN	0	NaN	NaN	0	NaN	NaN	0	NaN	NaN	0
TP53	-0.048758	0.640283	3	0.015129	0.747375	1	0.129089	0.727151	1	Inf	0.445287	1	NaN	NaN	0	NaN	NaN	0	NaN	NaN	0
VDR	-0.241403	0.47347	7	-0.984871	0.503933	1	NaN	NaN	0	NaN	NaN	0	NaN	NaN	0	NaN	NaN	0	NaN	NaN	0
YY1	0.143887	0.000414988	2320	0.125342	0.00803656	1550	0.031464	0.318045	957	-0.100878	0.117837	506	-0.121262	0.162348	233	-0.479714	0.00848808	71	-1.022158	0.019644	10
ZEB1	-0.134308	0.000529958	2308	-0.180007	0.000144217	1519	-0.236856	5.28657e-05	949	-0.365377	2.51842e-06	501	-0.413572	0.000131774	233	-0.526736	0.00163076	86	-1.901568	1.93157e-05	8
ZFX	-1.125926	1.5103e-10	91	-0.716382	0.00242712	53	-0.356338	0.24199	20	0.201531	0.438462	12	-0.438554	0.642357	1	NaN	NaN	0	NaN	NaN	0
ZNF143	-1.355420	2.17618e-07	38	-1.032176	0.0141515	15	-3.330343	0.0049362	1	0.317008	0.692302	1	NaN	NaN	0	NaN	NaN	0	NaN	NaN	0
