# Supplementary material for: A network model for angiogenesis in ovarian cancer
Source: BMC Bioinformatics. 2015 Apr 11;16:115. doi: 10.1186/s12859-015-0551-y (PMC4408593; doi:10.1186/s12859-015-0551-y)
Supplement: Additional file 4: Dataset S3. — (AllGenes_SubtypeInformation.txt): File containing various characteristics of the genes included in our network reconstruction. This includes (1) whether each gene was identified as a key TF or is a previously-identified biomarker for angiogenesis; (2) the network and expression classification of each gene (used for functional and CMAP analysis); and (3) the differential-expression, -methylation and –CNV of each gene between the subtypes. [file 12859_2015_551_MOESM4_ESM.txt]

GeneSymbol	GeneID	KeyTF	Biomarker	NetClass	CMAP_NetClass	CMAP_ExpClass	DiffExp_Tstat	DiffExp_Pval	DiffExp_FDR	DiffMeth_Tstat	DiffMeth_Pval	DiffMeth_FDR	DiffCNV_Tstat	DiffCNV_Pval	DiffCNV_FDR
A1CF	29974	0	0	A-	A-	NULL	-3.100196	0.00204124	0.00701142	4.514960	7.98533e-06	0.000122584	0.585189	0.558679	0.731553
A2M	2	0	0	A+	A+	UpAng	6.266372	7.89171e-10	1.37965e-08	-0.486886	0.626564	0.715739	-3.775350	0.000179	0.00467637
A4GALT	53947	0	0	N+	N+	NULL	-2.334170	0.0199757	0.0454825	1.146564	0.252102	0.373468	4.327741	1.8e-05	0.00116085
A4GNT	51146	0	0	NULL	NULL	NULL	-2.473288	0.0137136	0.0336475	0.673349	0.501031	0.606441	-0.062411	0.95026	0.975708
AAAS	8086	0	0	A-;N+	N+;A-	DownAng	-4.425130	1.18025e-05	8.61359e-05	1.858122	0.06373	0.151642	-2.342827	0.019522	0.0697232
AACS	65985	0	0	N+	N+	DownAng	-5.747956	1.55952e-08	2.15353e-07	2.691702	0.00734332	0.0360777	-2.748252	0.006207	0.0337061
AADAC	13	0	0	A+	A+	NULL	0.357807	0.720637	0.792468	-2.845135	0.00461848	0.0255335	-0.460631	0.645259	0.79807
AAGAB	79719	0	0	N+	N+	NULL	-1.804896	0.071683	0.12878	NaN	NaN	NaN	-0.456397	0.6483	0.800341
AAK1	22848	0	0	A-	A-	NULL	-0.656263	0.511952	0.614503	1.822193	0.0690135	0.159186	-3.039646	0.002491	0.0193352
AAMP	14	0	0	NULL	NULL	DownAng	-5.542434	4.79876e-08	6.06133e-07	0.680475	0.496513	0.602356	-2.840035	0.004691	0.0285098
AANAT	15	0	0	NULL	NULL	NULL	-0.493238	0.622057	0.711833	0.154454	0.877313	0.913519	1.971609	0.049192	0.124775
AARS	16	0	0	NULL	NULL	NULL	-0.754976	0.450613	0.557651	1.629344	0.10386	0.207931	-0.770329	0.441463	0.625374
AARSD1	80755	0	0	NULL	NULL	NULL	0.085238	0.932106	0.95241	6.015797	3.42712e-09	1.2505e-07	2.494555	0.012926	0.054556
AASDHPPT	60496	0	0	NULL	NULL	NULL	0.038852	0.969024	0.978739	NaN	NaN	NaN	0.560509	0.575378	0.745525
AASS	10157	0	0	NULL	NULL	NULL	-1.299733	0.194282	0.287782	NaN	NaN	NaN	-2.982648	0.002994	0.0214814
AATF	26574	0	0	NULL	NULL	NULL	-3.239278	0.00127676	0.00475929	0.149247	0.881418	0.915582	2.111716	0.035217	0.100166
AATK	9625	0	0	N+;A-	A+;N-	NULL	0.076664	0.938921	0.957574	1.468735	0.142524	0.255071	NaN	NaN	NaN
ABAT	18	0	0	NULL	NULL	DownAng	-5.118273	4.38141e-07	4.45021e-06	2.350800	0.0191145	0.0689239	0.198288	0.8429	0.922956
ABCA1	19	0	0	A+	A+	UpAng	9.379777	2.18739e-19	9.3344e-18	2.021655	0.0437358	0.11985	2.885030	0.00408	0.0260152
ABCA12	26154	0	0	N+	N+	NULL	-0.356768	0.721414	0.793039	NaN	NaN	NaN	-2.965807	0.003161	0.0221584
ABCA2	20	0	0	A-	A-	NULL	-1.402323	0.161429	0.247959	1.160700	0.246309	0.368404	2.285212	0.022709	0.0761864
ABCA3	21	0	0	A-	A-	NULL	-3.289850	0.00107198	0.00411067	-1.478228	0.139966	0.252218	0.030059	0.976032	0.987666
ABCA4	24	0	0	NULL	NULL	NULL	-2.158046	0.0313922	0.0650388	-1.214367	0.225174	0.347637	0.508777	0.61113	0.774517
ABCA5	23461	0	0	NULL	NULL	NULL	-0.369807	0.71168	0.785219	2.329283	0.0202352	0.0718994	3.144885	0.001758	0.0158653
ABCA6	23460	0	0	N-	N-	UpAng	4.953731	9.92981e-07	9.37307e-06	1.847453	0.0652853	0.153993	3.167961	0.001628	0.0150542
ABCA7	10347	0	0	N+;A-	A+;N-	NULL	0.040871	0.967414	0.977596	1.082142	0.279703	0.40136	0.990733	0.322287	0.501668
ABCA8	10351	0	0	N-	N-	NULL	3.414967	0.000688946	0.00281114	0.710539	0.477697	0.584234	2.928816	0.003554	0.0239752
ABCB1	5243	0	0	NULL	NULL	NULL	-0.762586	0.446064	0.553309	NaN	NaN	NaN	-2.542796	0.011297	0.0500777
ABCB11	8647	0	0	N+	N+	NULL	-1.128200	0.259768	0.361885	-1.960100	0.0505303	0.131662	-2.379565	0.017698	0.0660733
ABCB4	5244	0	0	NULL	NULL	NULL	2.875744	0.00420002	0.0127264	-0.351277	0.725526	0.796098	-2.799896	0.005307	0.0304808
ABCB6	10058	0	0	N+	N+	DownAng	-4.178173	3.45948e-05	0.000216924	1.860198	0.0634352	0.151479	-3.248753	0.001235	0.0128581
ABCB7	22	0	0	NULL	NULL	NULL	-2.702231	0.00711802	0.0196145	0.101640	0.919083	0.943923	-0.510380	0.610006	0.773859
ABCB8	11194	0	0	NULL	NULL	NULL	-1.843170	0.0658865	0.11998	1.358062	0.175047	0.292577	-2.917481	0.003684	0.0244287
ABCB9	23457	0	0	NULL	NULL	NULL	-2.760261	0.00598425	0.0169853	0.836299	0.40338	0.517074	-2.614433	0.009202	0.0438504
ABCC1	4363	0	0	A+	A+	NULL	0.062830	0.949926	0.96596	1.716639	0.0866609	0.185184	-1.582471	0.114185	0.231238
ABCC10	89845	0	0	NULL	NULL	NULL	-1.949772	0.051753	0.0983067	-1.549821	0.121816	0.230534	-2.353811	0.018959	0.0688675
ABCC2	1244	0	0	NULL	NULL	NULL	-3.614389	0.00033105	0.00150522	1.921162	0.0552738	0.139219	-0.968909	0.333048	0.512514
ABCC3	8714	0	0	NULL	NULL	NULL	1.337818	0.181554	0.272576	2.795923	0.00537117	0.0286593	3.404040	0.000716	0.0098426
ABCC4	10257	0	0	A-;N+	N+;A-	NULL	-1.206782	0.228078	0.326433	3.222154	0.00135393	0.00972353	0.498148	0.618596	0.778835
ABCC5	10057	0	0	NULL	NULL	NULL	-0.616400	0.537906	0.638855	0.978650	0.328219	0.448547	-0.214523	0.830225	0.91763
ABCC6	368	0	0	NULL	NULL	NULL	-3.489181	0.000526615	0.00224329	NaN	NaN	NaN	-1.728955	0.084425	0.182463
ABCC8	6833	0	0	NULL	NULL	NULL	-2.028095	0.0430719	0.0844534	-0.711871	0.476872	0.583376	-0.079985	0.93628	0.970237
ABCC9	10060	0	0	NULL	NULL	NULL	1.120155	0.263177	0.365639	1.023915	0.306417	0.427183	-1.482519	0.138826	0.269764
ABCD1	215	0	0	N+;A-	A+;N-	NULL	1.542088	0.123675	0.200629	-0.203327	0.838961	0.886722	0.433547	0.664801	0.812623
ABCD1P2	26983	0	0	NULL	NULL	NULL	-1.295568	0.195713	0.28947	NaN	NaN	NaN	NaN	NaN	NaN
ABCD2	225	0	0	NULL	NULL	NULL	-0.278440	0.780788	0.839151	2.424930	0.0156646	0.0608309	-4.553320	7e-06	0.000675231
ABCD3	5825	0	0	NULL	NULL	NULL	-1.840010	0.06635	0.120717	1.687346	0.0921508	0.191929	0.378325	0.705347	0.842411
ABCD4	5826	0	0	N+	N+	NULL	-1.645604	0.100464	0.170257	1.704263	0.0889435	0.188229	0.631302	0.528124	0.704497
ABCE1	6059	0	0	A+	A+	NULL	2.464490	0.0140508	0.0342763	1.641273	0.10136	0.204683	3.666449	0.000272	0.00618257
ABCF1	23	0	0	A-;N+	N+;A-	NULL	-2.257614	0.0243935	0.0532497	2.373464	0.0179931	0.0663926	-1.993126	0.04678	0.120374
ABCF2	10061	0	0	NULL	NULL	NULL	-3.078862	0.0021903	0.00743407	2.304974	0.0215703	0.0752896	-2.908486	0.00379	0.0248975
ABCF3	55324	0	0	A-	A-	NULL	-1.073201	0.28369	0.386708	0.677893	0.498148	0.603888	-0.231523	0.817001	0.910353
ABCG1	9619	0	0	A+	A+	NULL	3.088650	0.00212071	0.00723586	-5.422988	9.09424e-08	2.31928e-06	0.089601	0.92864	0.966183
ABCG2	9429	0	0	A-;N+	N+;A-	DownAng	-8.009650	7.91479e-15	2.43791e-13	2.971880	0.00310015	0.019061	1.142295	0.253873	0.424099
ABCG4	64137	0	0	NULL	NULL	NULL	-0.792760	0.428288	0.535796	2.181014	0.0296403	0.0924382	-1.056813	0.291095	0.468325
ABCG5	64240	0	0	NULL	NULL	DownAng	-5.189180	3.05841e-07	3.20989e-06	-2.001061	0.0459173	0.123427	-1.857584	0.063809	0.149408
ABHD10	55347	0	0	NULL	NULL	NULL	-2.840194	0.00468948	0.0139414	2.803716	0.00524503	0.0281392	-1.238556	0.216078	0.375466
ABHD11	83451	0	0	A-;N+	N+;A-	NULL	-0.126647	0.89927	0.929189	1.883243	0.0602385	0.147176	-3.932579	9.6e-05	0.00329318
ABHD14A	25864	0	0	NULL	NULL	DownAng	-5.339190	1.4103e-07	1.60338e-06	5.078003	5.36384e-07	1.1135e-05	-1.792055	0.073715	0.165727
ABHD2	11057	0	0	NULL	NULL	NULL	2.777163	0.0056862	0.0162785	1.059975	0.28966	0.411193	-1.612565	0.107466	0.220647
ABHD3	171586	0	0	NULL	NULL	NULL	1.892037	0.0590545	0.109684	NaN	NaN	NaN	0.702382	0.482763	0.665014
ABHD4	63874	0	0	NULL	NULL	NULL	0.133848	0.893576	0.925605	1.791126	0.0738683	0.166796	-0.802406	0.422692	0.60678
ABHD5	51099	0	0	NULL	NULL	NULL	0.423523	0.672093	0.753583	3.629237	0.000313035	0.00289733	-1.824160	0.068711	0.157456
ABHD6	57406	0	0	NULL	NULL	NULL	-1.981697	0.0480518	0.0924489	1.695279	0.0906354	0.190108	-2.284813	0.022733	0.0761864
ABHD8	79575	0	0	N+	N+	NULL	-2.727002	0.00661228	0.0184285	2.710076	0.0069542	0.0348176	-3.274740	0.001129	0.0120776
ABI1	10006	0	0	A+	A+	NULL	1.926721	0.0545719	0.102724	2.449206	0.0146539	0.0580951	0.728255	0.466791	0.650475
ABI2	10152	0	0	N+	N+	NULL	-3.052533	0.00238803	0.00799044	0.935519	0.349966	0.469209	-2.169861	0.030479	0.0917296
ABI3BP	25890	0	0	NULL	NULL	DownAng	-3.923391	9.9324e-05	0.000533053	NaN	NaN	NaN	-2.380844	0.017643	0.0659334
ABL1	25	0	0	N+;A-	A+;N-	NULL	3.012693	0.00271855	0.00890958	0.551549	0.5815	0.676895	2.982245	0.003	0.0214835
ABL2	27	0	0	NULL	NULL	NULL	2.253727	0.0246388	0.0536329	1.307078	0.191777	0.310689	-3.072905	0.002236	0.0180851
ABLIM1	3983	0	0	NULL	NULL	NULL	-1.157999	0.247408	0.347914	2.458513	0.014284	0.0571559	-0.501909	0.615949	0.777149
ABLIM3	22885	0	0	NULL	NULL	NULL	-0.042635	0.966009	0.976899	0.850037	0.395705	0.509785	1.802921	0.071992	0.162989
ABO	28	0	0	A-	A-	NULL	-0.462404	0.643989	0.730247	-0.380083	0.704042	0.77947	3.347141	0.000877	0.0107468
ABP1	26	0	0	N-	N-	NULL	0.506780	0.612529	0.703024	4.059651	5.6899e-05	0.000661843	NaN	NaN	NaN
ABR	29	0	0	N-	N-	NULL	3.357960	0.000844121	0.00334438	3.022339	0.00263488	0.0167879	0.846434	0.397709	0.580515
ABT1	29777	0	0	NULL	NULL	NULL	-3.070330	0.00225266	0.00761359	2.842604	0.00465472	0.0256591	-2.210832	0.027489	0.0861541
ABTB2	25841	0	0	A-;N+	N+;A-	DownAng	-4.957430	9.75127e-07	9.2187e-06	2.597868	0.00965269	0.0435036	-1.418148	0.156767	0.296269
ACAA1	30	0	0	A-;N+	N+;A-	NULL	-0.481407	0.630435	0.719477	0.989304	0.322985	0.443503	-0.613288	0.539961	0.715342
ACAA2	10449	0	0	N-	N-	NULL	1.191254	0.23411	0.333347	0.274214	0.784032	0.844568	1.671690	0.095198	0.200318
ACACA	31	0	0	A-;N+	N+;A-	NULL	-1.897368	0.0583462	0.108697	0.962310	0.336352	0.456244	2.995112	0.002885	0.0210609
ACACB	32	0	0	NULL	NULL	NULL	-1.116712	0.264645	0.366974	NaN	NaN	NaN	-2.122878	0.034245	0.0984122
ACAD10	80724	0	0	NULL	NULL	DownAng	-4.308513	1.97394e-05	0.000132567	NaN	NaN	NaN	-2.243062	0.02532	0.081763
ACAD8	27034	0	0	N+	N+	DownAng	-4.422372	1.19485e-05	8.70066e-05	2.055728	0.0403192	0.114008	-0.324758	0.745497	0.869182
ACADL	33	0	0	N-	N-	NULL	0.106169	0.91549	0.940593	3.458555	0.000588711	0.00496012	-2.970876	0.003109	0.0219851
ACADM	34	0	0	NULL	NULL	DownAng	-4.065031	5.56428e-05	0.000326109	0.976111	0.329474	0.449744	-0.209557	0.834097	0.919209
ACADS	35	0	0	NULL	NULL	NULL	-3.582493	0.000373089	0.00166434	1.424190	0.155006	0.269576	-2.459908	0.014227	0.0575839
ACADSB	36	0	0	N-	N-	NULL	1.499990	0.134238	0.214119	1.349616	0.17774	0.295776	-0.830825	0.406467	0.590018
ACADVL	37	0	0	N+	N+	NULL	-1.207899	0.227648	0.326007	1.521621	0.128726	0.238661	-0.032694	0.973931	0.986948
ACAN	176	0	0	A+	A+	NULL	3.059346	0.00233535	0.00783979	1.155250	0.248531	0.370144	-1.823328	0.06884	0.157624
ACAP1	9744	0	0	A+	A+	NULL	2.239713	0.0255413	0.0553036	NaN	NaN	NaN	0.285977	0.775012	0.886613
ACAP2	23527	0	0	NULL	NULL	NULL	-1.359344	0.174641	0.264099	2.714978	0.00685356	0.0344932	0.231907	0.816704	0.910353
ACAT1	38	0	0	NULL	NULL	NULL	-1.588224	0.112858	0.186453	0.095117	0.924259	0.947672	0.136160	0.891748	0.946956
ACAT2	39	0	0	A-;N+	N+;A-	NULL	-0.520158	0.60318	0.695607	0.375978	0.70709	0.781928	-1.012231	0.311906	0.490821
ACBD3	64746	0	0	A+	A+	NULL	1.776447	0.0762577	0.135493	2.668413	0.00786465	0.0378741	-1.443258	0.14956	0.285269
ACBD4	79777	0	0	A-	A-	NULL	-1.154121	0.248993	0.349719	NaN	NaN	NaN	2.211842	0.027419	0.0860107
ACCN1		0	0	A-			-0.966610	0.334199	0.440745	4.360538	1.57148e-05	0.000217645	NaN	NaN	NaN
ACCN2		0	0	NULL			-2.502165	0.0126569	0.031463	2.204264	0.0279534	0.0888125	NaN	NaN	NaN
ACCN3		0	0	NULL			-2.288830	0.0224988	0.0498487	3.174694	0.00159094	0.0111249	NaN	NaN	NaN
ACCN4		0	0	A-;N+			-1.657949	0.0979451	0.166847	3.932718	9.56568e-05	0.00102774	NaN	NaN	NaN
ACD	65057	0	0	A-;N+	N+;A-	NULL	-2.219858	0.0268691	0.0574798	2.002609	0.0457502	0.1232	-1.024214	0.30622	0.484763
ACE	1636	0	0	NULL	NULL	NULL	-0.939767	0.347784	0.455387	0.294051	0.768839	0.831886	3.448441	0.00061	0.00919989
ACE2	59272	0	0	A-	A-	NULL	-0.779552	0.436018	0.543585	NaN	NaN	NaN	0.489065	0.625005	0.78393
ACHE	43	0	0	NULL	NULL	NULL	-1.148550	0.251282	0.352504	0.259154	0.795621	0.853274	-5.058996	1e-06	0.000268714
ACIN1	22985	0	0	A-	A-	NULL	-2.677677	0.00765343	0.0208237	1.567923	0.117522	0.22542	-0.388579	0.697751	0.837836
ACLY	47	0	0	NULL	NULL	NULL	2.120224	0.0344713	0.0701759	4.349950	1.64644e-05	0.000226915	2.583392	0.010068	0.0463218
ACN9	57001	0	0	NULL	NULL	NULL	-3.620653	0.000323335	0.0014745	2.088569	0.0372438	0.10845	-3.975243	8e-05	0.00297
ACO1	48	0	0	N-	N-	NULL	4.543137	6.93177e-06	5.37825e-05	2.131703	0.0335105	0.100737	-0.280054	0.77955	0.888508
ACO2	50	0	0	A+	A+	NULL	2.166222	0.0307586	0.0639741	NaN	NaN	NaN	4.921803	1e-06	0.000268714
ACOT1	641371	0	0	N-	N-	NULL	3.780239	0.000175283	0.000867941	NaN	NaN	NaN	0.444429	0.65692	0.806922
ACOT11	26027	0	0	A-	A-	DownAng	-5.123697	4.2632e-07	4.3445e-06	2.481905	0.0133904	0.0547564	-1.285842	0.199082	0.352888
ACOT13	55856	0	0	NULL	NULL	NULL	-2.197166	0.0284594	0.0601592	NaN	NaN	NaN	-1.853331	0.06441	0.150379
ACOT7	11332	0	0	NULL	NULL	NULL	2.884482	0.00408705	0.0124362	3.424766	0.000665116	0.00544765	-0.461763	0.644451	0.797508
ACOT8	10005	0	0	N+	N+	NULL	-1.663750	0.0967792	0.165312	-0.004370	0.996515	0.997882	-0.135103	0.892583	0.94742
ACOT9	23597	0	0	NULL	NULL	NULL	3.631942	0.000309854	0.0014204	NaN	NaN	NaN	0.321161	0.74822	0.870917
ACOX1	51	0	0	NULL	NULL	NULL	1.413293	0.158182	0.244259	2.024959	0.043394	0.119362	2.079034	0.038113	0.105453
ACOX2	8309	0	0	N+	N+	NULL	-1.691761	0.0913048	0.157622	2.678991	0.00762773	0.0370529	-2.171295	0.030368	0.0914777
ACOX3	8310	0	0	NULL	NULL	NULL	1.941511	0.0527488	0.099905	1.989448	0.0471875	0.125532	1.375076	0.169712	0.313327
ACOXL	55289	0	0	NULL	NULL	NULL	-0.281527	0.77842	0.837576	-2.229833	0.0261982	0.0852049	-1.974000	0.048933	0.124303
ACP1	52	0	0	N+	N+	NULL	-0.882366	0.377996	0.486346	4.497381	8.62546e-06	0.000130718	-0.234764	0.814486	0.909581
ACP2	53	0	0	N+;A-	A+;N-	NULL	2.638113	0.00859259	0.0229972	2.109857	0.0353591	0.10447	-1.703017	0.089173	0.190643
ACP5	54	0	0	NULL	NULL	NULL	3.065360	0.00228974	0.00770984	-1.722895	0.0855161	0.183509	-2.622330	0.008994	0.0433232
ACP6	51205	0	0	A-;N+	N+;A-	DownAng	-5.087248	5.12102e-07	5.12937e-06	2.374506	0.017943	0.0662613	-2.411705	0.016229	0.0625548
ACPP	55	0	0	A-	A-	NULL	-0.806665	0.420237	0.527928	NaN	NaN	NaN	-0.453601	0.650309	0.802294
ACRV1	56	0	0	NULL	NULL	NULL	-1.583718	0.11388	0.187889	-1.152288	0.249745	0.371252	-0.473326	0.636182	0.791703
ACSBG1	23205	0	0	NULL	NULL	NULL	-2.538609	0.0114268	0.0290096	-1.211930	0.226103	0.348402	0.068391	0.945501	0.973358
ACSBG2	81616	0	0	NULL	NULL	DownAng	-4.342936	1.69795e-05	0.000117631	2.474003	0.0136865	0.0554754	1.404317	0.160834	0.301925
ACSF2	80221	0	0	NULL	NULL	NULL	-0.002613	0.997916	0.998739	2.809223	0.00515749	0.0278165	3.093713	0.002085	0.017392
ACSL1	2180	0	0	N-	N-	UpAng	11.379449	6.98965e-27	4.66863e-25	0.372248	0.709863	0.783899	4.098781	4.8e-05	0.00210789
ACSL3	2181	0	0	NULL	NULL	NULL	2.272416	0.0234784	0.0516319	1.559837	0.119421	0.227836	-2.078429	0.038169	0.105505
ACSL4	2182	0	0	N-	N-	NULL	3.649520	0.00028991	0.00134351	1.666898	0.0961511	0.197528	-0.436735	0.662488	0.810849
ACSL5	51703	0	0	NULL	NULL	NULL	-1.655831	0.0983737	0.167386	-2.075543	0.0384388	0.110539	-0.789594	0.430131	0.613634
ACSL6	23305	0	0	N+	N+	NULL	-3.203020	0.00144525	0.00527345	1.886126	0.0598482	0.146751	1.168854	0.243012	0.410205
ACSM1	116285	0	0	NULL	NULL	NULL	-1.183039	0.237347	0.336952	-2.604492	0.00947055	0.0429069	-0.227951	0.819776	0.911547
ACSM2A	123876	0	0	A-	A-	NULL	-3.538500	0.00043933	0.00191467	NaN	NaN	NaN	-0.235118	0.814211	0.909581
ACSM3	6296	0	0	NULL	NULL	DownAng	-6.287081	6.97455e-10	1.22804e-08	1.893979	0.0587955	0.144919	-0.234586	0.814625	0.909581
ACSM5	54988	0	0	N+	N+	NULL	-2.178827	0.0298034	0.0624322	3.833761	0.00014204	0.00145208	-0.150299	0.880588	0.941128
ACSS3	79611	0	0	NULL	NULL	NULL	0.796042	0.42638	0.533843	3.919746	0.000100793	0.00107562	-0.935182	0.350138	0.531164
ACTA1	58	0	0	NULL	NULL	NULL	0.274809	0.783574	0.841353	0.166954	0.867472	0.907555	-1.934175	0.053645	0.13222
ACTA2	59	0	0	N-	N-	UpAng	20.075170	1.97259e-66	5.5098e-64	-5.075014	5.44468e-07	1.12781e-05	-0.470849	0.63795	0.792605
ACTB	60	0	0	NULL	NULL	UpAng	5.980770	4.19163e-09	6.47175e-08	1.017547	0.309378	0.429355	0.210261	0.833548	0.91902
ACTC1	70	0	0	NULL	NULL	NULL	3.891857	0.000112735	0.000594894	3.488655	0.000527628	0.00450543	2.616082	0.009157	0.0437906
ACTG1	71	0	0	N-	N-	UpAng	5.121913	4.30173e-07	4.37289e-06	0.805736	0.420772	0.533436	NaN	NaN	NaN
ACTG2	72	0	0	N-	N-	UpAng	15.695983	1.49243e-45	1.97226e-43	-0.312778	0.754578	0.820401	-3.097498	0.002059	0.0173282
ACTL6A	86	0	0	A-;N+	N+;A-	NULL	-1.281452	0.20062	0.295001	1.757452	0.0794432	0.174604	-0.369097	0.712208	0.846609
ACTL6B	51412	0	0	N+	N+	NULL	-2.979047	0.00302978	0.00976297	1.138067	0.255629	0.376577	-5.416332	0	0
ACTL7A	10881	0	0	NULL	NULL	NULL	-3.106555	0.00199866	0.0069018	-1.623340	0.105137	0.209653	3.044823	0.002448	0.0191596
ACTL7B	10880	0	0	NULL	NULL	NULL	-0.244237	0.807146	0.8602	0.161786	0.871539	0.909859	3.044823	0.002448	0.0191596
ACTL8	81569	0	0	N+	N+	NULL	-3.360366	0.000836961	0.00332243	0.678039	0.498055	0.603888	0.102409	0.918472	0.961138
ACTN1	87	0	0	NULL	NULL	UpAng	7.412178	5.22957e-13	1.32792e-11	1.941036	0.0528066	0.135582	0.050614	0.959653	0.98022
ACTN2	88	0	0	A-;N+	N+;A-	NULL	-2.552612	0.0109832	0.0281309	1.409221	0.159382	0.274719	-2.771561	0.005783	0.0322784
ACTN3	89	0	0	NULL	NULL	NULL	-1.465636	0.143366	0.225952	5.891173	6.98525e-09	2.32523e-07	-2.147511	0.032221	0.0944536
ACTN4	81	0	0	A+	A+	NULL	2.701067	0.00714262	0.0196687	1.787795	0.074405	0.167469	-1.339113	0.181133	0.32919
ACTR10	55860	0	0	N-	N-	NULL	0.075362	0.939956	0.958077	NaN	NaN	NaN	0.139349	0.889229	0.945617
ACTR1A	10121	0	0	N-	N-	NULL	4.681116	3.6653e-06	3.07485e-05	2.572187	0.0103889	0.0458932	-0.884179	0.377014	0.559759
ACTR1B	10120	0	0	NULL	NULL	DownAng	-4.404273	1.29506e-05	9.35153e-05	0.904932	0.36593	0.483473	-2.701734	0.007127	0.0368969
ACTR2	10097	0	0	NULL	NULL	UpAng	4.913186	1.2106e-06	1.12799e-05	1.223229	0.221811	0.344124	-2.344890	0.019415	0.0695851
ACTR3	10096	0	0	A+	A+	NULL	4.505441	8.22685e-06	6.26055e-05	1.195625	0.232401	0.35481	-1.176005	0.240145	0.406453
ACTR3B	57180	0	0	NULL	NULL	DownAng	-4.810078	1.99147e-06	1.75521e-05	2.247711	0.0250228	0.0828013	-2.501412	0.012681	0.0540094
ACTR3P2	100129013	0	0	NULL	NULL	NULL	1.302305	0.193402	0.28679	NaN	NaN	NaN	NaN	NaN	NaN
ACTR5	79913	0	0	A-;N+	N+;A-	DownAng	-3.924404	9.89194e-05	0.000531114	3.542048	0.000433606	0.00383019	-1.037581	0.299955	0.478825
ACTR6	64431	0	0	NULL	NULL	NULL	-2.233255	0.0259668	0.0559685	1.392614	0.164346	0.280372	-2.091075	0.037015	0.103512
ACTR8	93973	0	0	NULL	NULL	DownAng	-3.796377	0.000164557	0.000822114	NaN	NaN	NaN	-2.293638	0.022216	0.0750688
ACVR1	90	0	0	A+	A+	NULL	4.664760	3.9562e-06	3.27419e-05	-1.153837	0.249109	0.370714	-1.237642	0.216426	0.375783
ACVR1B	91	0	0	N+	N+	DownAng	-4.251347	2.52921e-05	0.00016534	1.922289	0.0551284	0.139042	-2.183872	0.029426	0.0900984
ACVR2A	92	0	0	NULL	NULL	NULL	3.088326	0.00212298	0.00723957	1.066902	0.286523	0.407716	-1.756808	0.079554	0.174746
ACVR2B	93	0	0	A-	A-	DownAng	-6.661542	7.05985e-11	1.42239e-09	1.771905	0.0770097	0.171259	-0.923173	0.356355	0.537533
ACVRL1	94	0	0	NULL	NULL	NULL	1.385157	0.166612	0.254368	2.786866	0.00552123	0.0292953	-1.969142	0.04948	0.125247
ACYP2	98	0	0	NULL	NULL	DownAng	-4.379832	1.44322e-05	0.000102527	2.973203	0.00308705	0.0189928	-3.086195	0.002138	0.0176451
ADA	100	0	0	N-	N-	NULL	2.444458	0.0148459	0.0358459	3.964288	8.41716e-05	0.000921034	-0.486715	0.626668	0.784795
ADAM10	102	0	0	NULL	NULL	NULL	1.638023	0.102036	0.172351	0.998242	0.318637	0.439696	1.119696	0.263446	0.436665
ADAM11	4185	0	0	NULL	NULL	NULL	-2.788808	0.00548875	0.0158089	2.128746	0.0337558	0.101181	1.817211	0.069776	0.158995
ADAM12	8038	0	0	N-	N-	UpAng	29.701613	3.94403e-113	9.69442e-110	-0.992531	0.321411	0.442045	-0.290551	0.771513	0.884756
ADAM15	8751	0	0	A-;N+	N+;A-	NULL	-3.111460	0.00196637	0.00681381	2.829216	0.00485077	0.0265088	-2.462453	0.014127	0.0573722
ADAM17	6868	0	0	NULL	NULL	NULL	2.453064	0.0144995	0.0351894	1.991949	0.0469115	0.1252	-0.646201	0.51844	0.696312
ADAM18	8749	0	0	NULL	NULL	NULL	-1.312430	0.189968	0.282754	2.677139	0.00766555	0.0372027	0.335984	0.737027	0.863948
ADAM19	8728	0	0	A+	A+	UpAng	14.280177	3.88603e-39	3.97994e-37	0.351334	0.725484	0.796098	2.494557	0.012926	0.054556
ADAM2	2515	0	0	NULL	NULL	NULL	-3.032036	0.00255317	0.00844186	1.424839	0.154818	0.269348	-0.061306	0.95114	0.975958
ADAM20	8748	0	0	N+	N+	NULL	-1.340863	0.180564	0.271421	NaN	NaN	NaN	0.050654	0.959621	0.98022
ADAM21	8747	0	0	NULL	NULL	DownAng	-3.849065	0.00013369	0.000688619	NaN	NaN	NaN	-0.091664	0.927001	0.965671
ADAM22	53616	0	0	NULL	NULL	NULL	-0.330837	0.740904	0.807655	2.131509	0.0335265	0.10075	-3.123088	0.001892	0.01654
ADAM23	8745	0	0	NULL	NULL	NULL	-2.685870	0.00747087	0.0204265	0.473368	0.636154	0.723471	-2.907779	0.003799	0.0249276
ADAM28	10863	0	0	N-	N-	NULL	0.603647	0.546348	0.64632	NaN	NaN	NaN	1.141948	0.254009	0.424263
ADAM29	11086	0	0	A-	A-	NULL	-3.236969	0.00128692	0.00479281	4.675604	3.76096e-06	6.44047e-05	3.780600	0.000175	0.00459314
ADAM30	11085	0	0	NULL	NULL	NULL	-3.153713	0.00170746	0.00606495	-0.022586	0.98199	0.988415	-1.577465	0.115309	0.23293
ADAM3A	1587	0	0	NULL	NULL	NULL	-1.867688	0.0623811	0.114736	NaN	NaN	NaN	0.145619	0.884299	0.943576
ADAM5P	255926	0	0	NULL	NULL	NULL	-1.158520	0.247196	0.347767	NaN	NaN	NaN	NaN	NaN	NaN
ADAM7	8756	0	0	NULL	NULL	NULL	1.220087	0.222998	0.321069	3.852709	0.00013241	0.00136393	1.242807	0.214511	0.373722
ADAM8	101	0	0	NULL	NULL	NULL	2.968897	0.00312987	0.0100339	2.628081	0.0088466	0.0409603	-0.592690	0.553652	0.726994
ADAM9	8754	0	0	N-	N-	UpAng	6.527931	1.61818e-10	3.13188e-09	NaN	NaN	NaN	0.506596	0.612659	0.775225
ADAMDEC1	27299	0	0	A+	A+	UpAng	6.537723	1.52344e-10	2.97192e-09	-1.396543	0.163169	0.279118	1.093669	0.274614	0.450413
ADAMTS1	9510	0	0	NULL	NULL	NULL	4.344421	1.68692e-05	0.000117131	2.354017	0.0189516	0.0684892	0.089143	0.929003	0.966183
ADAMTS12	81792	0	0	NULL	NULL	NULL	-1.353987	0.176343	0.266318	NaN	NaN	NaN	-1.773708	0.076712	0.170562
ADAMTS13	11093	0	0	NULL	NULL	NULL	-2.632962	0.00872217	0.0232751	0.660730	0.509085	0.61345	3.347141	0.000877	0.0107468
ADAMTS2	9509	0	0	N+;A-	A+;N-	UpAng	18.950414	5.70842e-61	1.37562e-58	0.511475	0.609241	0.701211	2.152608	0.031822	0.0939182
ADAMTS20	80070	0	0	NULL	NULL	NULL	-2.578393	0.0102065	0.0264803	NaN	NaN	NaN	-2.021709	0.043727	0.115009
ADAMTS3	9508	0	0	A-;N+	N+;A-	NULL	-1.750974	0.080554	0.142039	1.144752	0.252851	0.373994	2.192002	0.028836	0.0891625
ADAMTS5	11096	0	0	N-	N-	UpAng	8.568573	1.26262e-16	4.37116e-15	1.493224	0.135999	0.24717	-0.001301	0.998963	0.999317
ADAMTS6	11174	0	0	NULL	NULL	NULL	-2.933218	0.00350621	0.0109592	2.452770	0.0145112	0.0576983	1.264642	0.206585	0.362939
ADAMTS7	11173	0	0	A-;N+	N+;A-	NULL	-0.714147	0.475464	0.580514	1.022157	0.307193	0.42795	-0.005217	0.995839	0.997032
ADAMTS8	11095	0	0	A-	A-	NULL	-3.455702	0.000594831	0.00248571	1.558598	0.119714	0.22815	-0.332857	0.739378	0.865535
ADAMTS9	56999	0	0	N+	N+	NULL	-0.296329	0.7671	0.829184	2.167175	0.0306855	0.094562	-2.544963	0.011224	0.0498913
ADAMTSL3	57188	0	0	N-	N-	UpAng	6.184003	1.28574e-09	2.17654e-08	-2.495296	0.0129015	0.0531926	-0.714746	0.475098	0.658232
ADAMTSL4	54507	0	0	N+;A-	A+;N-	NULL	4.005162	7.12348e-05	0.000402333	1.562321	0.118835	0.226976	-3.885188	0.000116	0.00372985
ADAP1	11033	0	0	N+;A-	A+;N-	NULL	2.587752	0.00993692	0.0258904	2.440754	0.0149972	0.0590856	-1.183510	0.237162	0.402437
ADAP2	55803	0	0	NULL	NULL	UpAng	6.759298	3.81544e-11	8.00201e-10	1.289314	0.197876	0.317386	2.528399	0.011758	0.0512754
ADAR	103	0	0	A-	A-	NULL	-1.722088	0.0856622	0.149757	0.305321	0.760247	0.82513	-2.993609	0.002891	0.021091
ADARB1	104	0	0	N-	N-	NULL	4.504103	8.27682e-06	6.2908e-05	0.252435	0.800807	0.856711	0.154179	0.87753	0.939912
ADARB2	105	0	0	A-;N+	N+;A-	DownAng	-4.080563	5.21626e-05	0.000308359	0.784647	0.433026	0.54405	-0.105047	0.916381	0.959573
ADCK2	90956	0	0	A-;N+	N+;A-	NULL	-0.706989	0.479897	0.584881	1.348728	0.178025	0.296095	-2.475230	0.013638	0.0562979
ADCK3	56997	0	0	NULL	NULL	DownAng	-7.946981	1.24261e-14	3.72481e-13	NaN	NaN	NaN	-2.058584	0.040039	0.108913
ADCY1	107	0	0	N+	N+	NULL	-0.896760	0.370272	0.478964	-0.095245	0.924157	0.947672	-0.572840	0.567005	0.73891
ADCY10	55811	0	0	A-	A-	NULL	-1.751924	0.0803902	0.141811	0.101335	0.919325	0.943923	-3.628125	0.000315	0.00659571
ADCY2	108	0	0	N+;A-	A+;N-	NULL	0.424544	0.671349	0.752886	-0.323723	0.746281	0.813509	-1.263387	0.207031	0.363609
ADCY3	109	0	0	NULL	NULL	NULL	0.434885	0.66383	0.746566	-1.127032	0.260261	0.381328	-0.865886	0.386961	0.569604
ADCY6	112	0	0	A-;N+	N+;A-	NULL	-0.767853	0.442931	0.550083	4.064352	5.58e-05	0.000652742	-2.235452	0.025819	0.0828988
ADCY7	113	0	0	NULL	NULL	UpAng	6.090884	2.21843e-09	3.59689e-08	-1.061911	0.288781	0.410191	1.042132	0.297842	0.47653
ADCY8	114	0	0	NULL	NULL	DownAng	-4.537993	7.0962e-06	5.49196e-05	1.726735	0.0848231	0.182683	1.556355	0.120245	0.240575
ADCY9	115	0	0	NULL	NULL	NULL	2.820150	0.00498775	0.0146751	-0.637192	0.524287	0.626911	0.061775	0.950767	0.975753
ADCYAP1	116	0	0	A+	A+	NULL	1.129839	0.259077	0.361168	0.659543	0.509846	0.614211	-1.569856	0.117066	0.235551
ADCYAP1R1	117	0	0	N+	N+	NULL	-1.624137	0.104967	0.176283	NaN	NaN	NaN	-1.542718	0.123521	0.245817
ADD1	118	0	0	A-	A-	NULL	-0.250378	0.802396	0.856326	0.817829	0.413838	0.526571	0.973534	0.330752	0.510512
ADD2	119	0	0	N-	N-	NULL	0.136012	0.891866	0.924513	1.984538	0.0477335	0.126529	-3.109947	0.001976	0.0169333
ADD3	120	0	0	A-;N+	N+;A-	NULL	-2.872055	0.00424856	0.0128333	0.789860	0.429985	0.54188	-0.421493	0.673575	0.818957
ADH1A	124	0	0	NULL	NULL	NULL	0.978301	0.328391	0.435046	0.003659	0.997082	0.998091	2.315068	0.021005	0.0727551
ADH1B	125	0	0	N-	N-	UpAng	12.351640	7.85958e-31	6.07511e-29	3.051861	0.00239927	0.0156117	2.308347	0.021378	0.0734603
ADH1C	126	0	0	NULL	NULL	NULL	-1.542489	0.123577	0.200553	4.461778	1.00794e-05	0.000148024	2.442383	0.014929	0.0593897
ADH5	128	0	0	N-	N-	NULL	0.309067	0.757398	0.82121	1.906923	0.0570943	0.142316	2.319893	0.02074	0.0722652
ADH6	130	0	0	A-	A-	DownAng	-3.752955	0.000194932	0.00095068	1.213631	0.225453	0.347822	2.345757	0.019369	0.0695288
ADH7	131	0	0	A-	A-	NULL	-2.881110	0.00413032	0.0125492	1.054711	0.292151	0.413677	2.325860	0.020416	0.0717804
ADI1	55256	0	0	NULL	NULL	DownAng	-3.889663	0.000113729	0.000599367	1.270145	0.204615	0.32521	-0.006726	0.994636	0.996676
ADIPOQ	9370	0	0	N-	N-	UpAng	10.869318	6.94723e-25	4.10488e-23	-0.016443	0.986887	0.991021	-0.175681	0.860614	0.932766
ADIPOR1	51094	0	0	A-;N+	N+;A-	NULL	-3.155404	0.00169779	0.00603581	1.373391	0.170237	0.286811	-3.466607	0.000571	0.00900362
ADIPOR2	79602	0	0	A-;N+	N+;A-	NULL	-2.989059	0.00293392	0.0094939	1.085592	0.278174	0.399673	-3.719042	0.000222	0.00545859
ADK	132	0	0	NULL	NULL	NULL	1.099809	0.271936	0.374045	1.520411	0.12903	0.238836	1.102282	0.270891	0.445472
ADM	133	0	0	NULL	NULL	UpAng	5.918199	5.99193e-09	8.99155e-08	1.147407	0.251754	0.373185	0.004023	0.996792	0.997499
ADM2	79924	0	0	A-;N+	N+;A-	NULL	-1.783822	0.0750494	0.133765	NaN	NaN	NaN	NaN	NaN	NaN
ADNP	23394	0	0	NULL	NULL	NULL	-2.771863	0.00577819	0.0164842	1.172118	0.241699	0.363564	-0.310379	0.756399	0.87655
ADNP2	22850	0	0	NULL	NULL	NULL	-0.316838	0.751497	0.816613	NaN	NaN	NaN	NaN	NaN	NaN
ADO	84890	0	0	NULL	NULL	NULL	1.042670	0.297597	0.402318	0.317093	0.751303	0.817575	0.787868	0.431139	0.614684
ADORA1	134	0	0	A-;N+	N+;A-	NULL	-0.845235	0.398378	0.506524	8.126007	3.40156e-15	4.6769e-13	-3.394033	0.000742	0.00991031
ADORA2B	136	0	0	N-	N-	NULL	0.271801	0.785885	0.843466	1.563895	0.118465	0.226588	1.477887	0.140055	0.271172
ADORA3	140	0	0	A+	A+	NULL	3.655768	0.000283117	0.00131949	6.045465	2.88753e-09	1.0785e-07	-1.985849	0.047583	0.121792
ADPGK	83440	0	0	A-	A-	NULL	-1.814456	0.0701973	0.126759	NaN	NaN	NaN	0.060101	0.952099	0.976518
ADPRH	141	0	0	A-;N+	N+;A-	NULL	-0.902258	0.367348	0.475993	1.517475	0.129769	0.239704	-1.033651	0.301787	0.48039
ADRA1A	148	0	0	A-	A-	NULL	-2.604500	0.00947033	0.0248952	-0.851792	0.394731	0.508875	1.425550	0.154616	0.293227
ADRA1B	147	0	0	NULL	NULL	NULL	-0.469176	0.639145	0.725912	1.141600	0.254158	0.375342	2.591148	0.00984	0.0456637
ADRA1D	146	0	0	NULL	NULL	NULL	-1.158441	0.247229	0.347767	0.440776	0.659563	0.744028	-2.738117	0.006394	0.0343468
ADRA2A	150	0	0	N-	N-	UpAng	6.942667	1.1801e-11	2.63698e-10	0.647142	0.517832	0.621071	-0.371689	0.710279	0.845949
ADRA2B	151	0	0	A-;N+	N+;A-	NULL	-2.345717	0.0193742	0.0443653	-4.477019	9.35354e-06	0.000138869	-3.465522	0.000574	0.0090071
ADRA2C	152	0	0	N+	N+	NULL	-0.558442	0.576789	0.673461	2.854803	0.00448238	0.0250733	1.364064	0.173147	0.318471
ADRB1	153	0	0	NULL	NULL	NULL	-1.270611	0.204449	0.299342	1.488360	0.137276	0.248776	-1.201981	0.229926	0.393591
ADRB2	154	0	0	A+	A+	NULL	2.156129	0.0315423	0.0652508	2.522530	0.0119557	0.0504556	1.766511	0.077906	0.172571
ADRB3	155	0	0	NULL	NULL	NULL	-1.807157	0.0713292	0.12837	0.940301	0.34751	0.466973	0.450033	0.652878	0.804037
ADRBK1	156	0	0	NULL	NULL	NULL	-0.242545	0.808456	0.861297	4.318165	1.89251e-05	0.000255759	-1.731837	0.083906	0.181759
ADRBK2	157	0	0	A-	A-	NULL	-0.555336	0.578909	0.675156	-0.095229	0.92417	0.947672	3.285317	0.001089	0.0118394
ADRM1	11047	0	0	N+	N+	NULL	-1.634685	0.102735	0.173292	1.295208	0.195837	0.315166	-1.305599	0.192275	0.343411
ADSL	158	0	0	N+	N+	NULL	-0.082008	0.934672	0.954397	1.376397	0.169305	0.285902	4.664454	4e-06	0.0004752
ADSS	159	0	0	A-	A-	NULL	-3.429050	0.000654941	0.00269837	NaN	NaN	NaN	-2.226206	0.026439	0.0839827
AEBP1	165	0	0	N-	N-	UpAng	23.286384	3.73239e-82	1.76427e-79	0.890142	0.373811	0.490643	-1.145447	0.252559	0.422623
AEN	64782	0	0	A-;N+	N+;A-	NULL	-2.403460	0.0165981	0.0392743	5.531659	5.08526e-08	1.37447e-06	-1.765393	0.078094	0.172754
AES	166	0	0	NULL	NULL	NULL	-1.314341	0.189325	0.282033	NaN	NaN	NaN	2.177463	0.029903	0.090902
AFAP1	60312	0	0	N+;A-	A+;N-	NULL	4.371893	1.49474e-05	0.00010584	1.146868	0.251976	0.37334	1.416441	0.157259	0.297042
AFF1	4299	0	0	NULL	NULL	NULL	0.771891	0.440538	0.547831	0.069910	0.944293	0.961523	1.189674	0.23473	0.399211
AFF2	2334	0	0	A-	A-	NULL	-0.695543	0.487033	0.591759	1.055215	0.291829	0.413406	0.522301	0.60169	0.767836
AFF3	3899	0	0	N+	N+	NULL	-2.132817	0.0334185	0.0684156	-3.875306	0.000120441	0.00125288	-2.314043	0.021089	0.0728341
AFF4	27125	0	0	NULL	NULL	NULL	-0.669898	0.503227	0.606739	0.555654	0.578692	0.674868	1.034108	0.301582	0.48039
AFG3L2	10939	0	0	NULL	NULL	NULL	-2.024252	0.043467	0.0849976	NaN	NaN	NaN	-0.984013	0.325577	0.504664
AFM	173	0	0	NULL	NULL	NULL	-0.526462	0.598797	0.691721	NaN	NaN	NaN	2.198390	0.028371	0.0881594
AFP	174	0	0	N+	N+	NULL	-2.385327	0.0174296	0.0406778	NaN	NaN	NaN	1.792136	0.073703	0.165727
AFTPH	54812	0	0	N+	N+	DownAng	-3.906875	0.000106147	0.000563519	1.492777	0.136116	0.247288	-2.296234	0.022066	0.0747185
AGA	175	0	0	NULL	NULL	NULL	1.324451	0.185949	0.278075	2.922736	0.00362436	0.0213966	4.017227	6.8e-05	0.0026928
AGAP1	116987	0	0	A-;N+	N+;A-	NULL	-1.650425	0.0994742	0.168912	-1.032133	0.302501	0.423864	-2.787990	0.00551	0.0312964
AGAP11	119385	0	0	A-;N+	N+;A-	DownAng	-4.586592	5.68123e-06	4.47292e-05	NaN	NaN	NaN	-0.101903	0.918874	0.961217
AGAP2	116986	0	0	A-;N+	N+;A-	NULL	-1.125932	0.260726	0.362849	0.364976	0.715282	0.787957	-1.409857	0.159189	0.299634
AGBL2	79841	0	0	A-;N+	N+;A-	DownAng	-4.809003	2.00173e-06	1.76101e-05	4.495149	8.61893e-06	0.000130718	-1.715238	0.086908	0.187184
AGBL3	340351	0	0	NULL	NULL	NULL	0.595720	0.551627	0.651061	NaN	NaN	NaN	-3.603401	0.000346	0.00696071
AGBL5	60509	0	0	A-;N+	N+;A-	DownAng	-6.037047	3.03157e-09	4.80748e-08	2.223589	0.0266151	0.0859128	-1.330192	0.184047	0.332558
AGER	177	0	0	NULL	NULL	NULL	-2.038387	0.0420286	0.082817	-0.953594	0.340743	0.460488	-2.041929	0.041671	0.111472
AGFG1	3267	0	0	NULL	NULL	NULL	0.649420	0.516361	0.618706	1.423174	0.1553	0.26986	-1.696759	0.090354	0.192294
AGFG2	3268	0	0	A-;N+	N+;A-	DownAng	-4.695303	3.42975e-06	2.89702e-05	2.029280	0.0429506	0.118816	-5.302392	0	0
AGGF1	55109	0	0	N-	N-	NULL	0.265624	0.790636	0.847304	1.880447	0.0606191	0.147558	0.989096	0.323086	0.502252
AGK	55750	0	0	A-;N+	N+;A-	DownAng	-4.195923	3.20773e-05	0.000203211	1.197844	0.231536	0.354002	-2.893208	0.003976	0.0256271
AGL	178	0	0	NULL	NULL	NULL	-2.032412	0.0426316	0.0837236	1.713339	0.0872603	0.185864	0.857893	0.391353	0.573686
AGMAT	79814	0	0	N+	N+	DownAng	-5.962174	4.66277e-09	7.16318e-08	1.635492	0.102565	0.206196	0.025075	0.980005	0.989739
AGPAT1	10554	0	0	A-;N+	N+;A-	NULL	-2.796615	0.00535986	0.0155177	2.517052	0.0121409	0.05101	-2.136698	0.033097	0.0961474
AGPAT2	10555	0	0	NULL	NULL	NULL	3.411838	0.000696723	0.00284004	2.797865	0.00533948	0.0285384	1.882945	0.060279	0.143317
AGPAT3	56894	0	0	A-	A-	NULL	-0.428500	0.668469	0.750821	1.952705	0.0514033	0.133144	0.117413	0.906579	0.954177
AGPAT4	56895	0	0	N+;A-	A+;N-	NULL	2.064021	0.039523	0.0787256	2.171232	0.0303832	0.0940136	-0.959177	0.337927	0.517974
AGPAT5	55326	0	0	A-;N+	N+;A-	NULL	-1.746854	0.0812671	0.143173	NaN	NaN	NaN	0.524270	0.600319	0.766946
AGPS	8540	0	0	NULL	NULL	NULL	-1.777445	0.0760933	0.13524	NaN	NaN	NaN	-3.029847	0.002572	0.0196664
AGR2	10551	0	0	NULL	NULL	NULL	-3.613816	0.000331764	0.00150788	9.684940	1.819e-20	7.50296e-18	-0.473042	0.636385	0.791781
AGRN	375790	0	0	NULL	NULL	NULL	-1.343787	0.179617	0.270228	NaN	NaN	NaN	-0.541561	0.58836	0.756698
AGRP	181	0	0	NULL	NULL	NULL	-3.061884	0.002316	0.00778121	2.713799	0.00687765	0.0345594	-0.650621	0.515584	0.694054
AGT	183	0	0	N+	N+	NULL	-2.546526	0.0111741	0.0285149	2.697806	0.00721193	0.035682	-2.364476	0.018428	0.0678412
AGTPBP1	23287	0	0	NULL	NULL	NULL	-1.800451	0.0723825	0.129847	1.761249	0.0787978	0.173769	2.215450	0.027171	0.0855852
AGTR1	185	0	0	N-	N-	UpAng	9.037792	3.35275e-18	1.3292e-16	-1.651749	0.0992036	0.201905	0.058291	0.95354	0.977374
AGTR2	186	0	0	NULL	NULL	NULL	-1.563180	0.118633	0.19427	NaN	NaN	NaN	-0.043658	0.965194	0.983065
AGXT	189	0	0	NULL	NULL	NULL	-2.990211	0.00292306	0.00946328	0.872407	0.383399	0.498944	-1.484757	0.138226	0.268969
AGXT2L1	64850	0	0	NULL	NULL	NULL	-0.259626	0.795257	0.850816	1.418315	0.156712	0.271598	NaN	NaN	NaN
AHCTF1	25909	0	0	NULL	NULL	NULL	-1.271388	0.204173	0.299044	1.650678	0.0994224	0.202135	-3.780322	0.000175	0.00459314
AHCY	191	0	0	N+	N+	DownAng	-5.355457	1.29532e-07	1.49264e-06	1.723805	0.0853515	0.183291	-1.905398	0.0573	0.138299
AHCYL1	10768	0	0	NULL	NULL	DownAng	-4.038466	6.21124e-05	0.000358891	1.736820	0.083025	0.180303	-1.478301	0.139942	0.271143
AHCYL2	23382	0	0	A-;N+	N+;A-	NULL	-3.496335	0.00051302	0.00219584	0.263597	0.792197	0.851063	-3.151331	0.001721	0.0156135
AHDC1	27245	0	0	A-	A-	NULL	-1.082836	0.279395	0.382373	NaN	NaN	NaN	-0.246305	0.805548	0.904618
AHI1	54806	0	0	NULL	NULL	DownAng	-3.897620	0.000110162	0.00058282	NaN	NaN	NaN	-0.452812	0.650878	0.802733
AHNAK	79026	0	0	NULL	NULL	NULL	3.467350	0.000570213	0.00239915	2.808860	0.00516323	0.0278272	-2.485902	0.013245	0.0554668
AHNAK2	113146	0	0	N+;A-	A+;N-	UpAng	5.052045	6.10666e-07	6.00887e-06	NaN	NaN	NaN	-0.559872	0.575813	0.745818
AHR	196	1	0	A+	A+	NULL	2.276588	0.023226	0.0511829	2.634683	0.0086787	0.04038	-0.748210	0.454677	0.638403
AHSA1	10598	0	0	N+	N+	NULL	-2.431639	0.0153753	0.0368444	NaN	NaN	NaN	0.279284	0.78014	0.888911
AHSG	197	0	0	N+	N+	NULL	-1.926261	0.0546294	0.102815	0.553789	0.579967	0.675812	-0.282959	0.777323	0.887404
AHSP	51327	0	0	A-	A-	DownAng	-4.124176	4.3462e-05	0.000262868	-0.973760	0.330639	0.450816	-1.059480	0.289881	0.46767
AICDA	57379	0	0	A-	A-	NULL	-2.435279	0.0152233	0.0365991	NaN	NaN	NaN	-3.855575	0.00013	0.00405059
AIF1	199	0	0	A+	A+	UpAng	8.068123	5.18349e-15	1.61688e-13	-3.602449	0.000346238	0.00315839	-2.284866	0.022729	0.0761864
AIFM1	9131	0	0	NULL	NULL	NULL	-1.404608	0.160749	0.247167	1.630553	0.103604	0.207537	0.184006	0.854082	0.929539
AIG1	51390	0	0	NULL	NULL	NULL	0.355252	0.722548	0.794073	2.292308	0.0222959	0.0766936	-1.416044	0.15738	0.297221
AIM1	202	0	0	A+	A+	NULL	2.511855	0.0123188	0.0307908	-2.142347	0.0326403	0.0989007	-0.358456	0.72015	0.852577
AIM1L	55057	0	0	N+	N+	NULL	-3.508752	0.000490199	0.00211239	NaN	NaN	NaN	0.692934	0.488666	0.669875
AIM2	9447	0	0	A+	A+	NULL	2.972110	0.00309786	0.00995106	1.180265	0.238447	0.360674	-3.648393	0.000291	0.00636199
AIMP1	9255	0	0	NULL	NULL	NULL	0.140091	0.888644	0.922311	2.944010	0.00338853	0.020358	2.596357	0.009694	0.0452186
AIMP2	7965	0	0	A-	A-	NULL	-1.695003	0.0906877	0.156913	NaN	NaN	NaN	-0.203002	0.839215	0.921857
AIP	9049	0	0	NULL	NULL	NULL	0.915362	0.360436	0.468609	5.400095	1.02457e-07	2.57528e-06	-1.755499	0.079773	0.175057
AIPL1	23746	0	0	A-	A-	NULL	-3.425757	0.00066275	0.00272295	4.303260	2.01965e-05	0.000269107	0.097475	0.922387	0.963003
AIRE	326	0	0	A-;N+	N+;A-	NULL	-1.788147	0.0743481	0.132753	5.126864	4.19561e-07	8.92504e-06	0.052760	0.957943	0.979396
AJAP1	55966	0	0	N+;A-	A+;N-	NULL	2.169109	0.0305375	0.0636235	-0.390155	0.696586	0.774193	-0.648371	0.517038	0.695123
AK1	203	0	0	NULL	NULL	NULL	2.742085	0.00632045	0.0178039	0.725118	0.468714	0.575474	2.376912	0.017825	0.0663937
AK2	204	0	0	A+	A+	NULL	1.762697	0.0785529	0.138929	1.459972	0.144916	0.25794	-0.153330	0.878199	0.940106
AK4	205	0	0	NULL	NULL	NULL	-0.819923	0.412644	0.520304	NaN	NaN	NaN	-0.831105	0.406303	0.589855
AK5	26289	0	0	A+	A+	NULL	3.772526	0.00018064	0.000890518	0.937180	0.349111	0.468281	0.101523	0.919176	0.961251
AKAP1	8165	0	0	NULL	NULL	NULL	-1.383371	0.167159	0.255076	0.487636	0.626018	0.715288	3.067984	0.00227	0.0182733
AKAP10	11216	0	0	A-;N+	N+;A-	NULL	-0.042887	0.965809	0.976777	-0.162795	0.870745	0.909474	2.807134	0.005191	0.0301521
AKAP11	11215	0	0	A+	A+	NULL	1.146652	0.252065	0.353236	0.836462	0.403288	0.517026	3.119801	0.001912	0.0166632
AKAP12	9590	0	0	N+;A-	A+;N-	NULL	4.002344	7.20625e-05	0.000406261	-2.902225	0.00386614	0.0223783	-1.271802	0.204024	0.359334
AKAP13	11214	0	0	NULL	NULL	NULL	3.426196	0.000661703	0.00271984	1.379143	0.168457	0.285181	-1.601017	0.109994	0.224727
AKAP17A	8227	0	0	NULL	NULL	NULL	-1.249740	0.21197	0.308333	NaN	NaN	NaN	NaN	NaN	NaN
AKAP2	11217	0	0	NULL	NULL	UpAng	7.162284	2.80179e-12	6.68621e-11	0.214785	0.830022	0.879733	2.739400	0.00637	0.0342505
AKAP3	10566	0	0	NULL	NULL	DownAng	-3.945638	9.07876e-05	0.00049379	-1.288416	0.198188	0.317686	-3.331839	0.000925	0.0110355
AKAP4	8852	0	0	N-	N-	NULL	0.026124	0.979168	0.985907	NaN	NaN	NaN	0.393720	0.693952	0.834703
AKAP5	9495	0	0	A-	A-	NULL	-1.591866	0.112037	0.185371	3.202438	0.00144812	0.0102986	0.393098	0.694411	0.835069
AKAP6	9472	0	0	NULL	NULL	NULL	-2.533148	0.0116041	0.0293263	-2.006415	0.0453436	0.122383	-0.497002	0.619408	0.779335
AKAP7	9465	0	0	A-	A-	NULL	-1.528163	0.127094	0.204788	-1.607498	0.108627	0.213757	-0.136663	0.891351	0.946804
AKAP8	10270	0	0	A-	A-	DownAng	-6.085289	2.29185e-09	3.70616e-08	1.442098	0.149891	0.263874	-3.509532	0.000489	0.00837459
AKAP8L	26993	0	0	A-	A-	DownAng	-5.783815	1.27737e-08	1.80447e-07	NaN	NaN	NaN	-3.511675	0.000485	0.00836127
AKAP9	10142	0	0	A-	A-	DownAng	-4.064176	5.58408e-05	0.000326957	2.818300	0.00501612	0.0272274	-3.475002	0.000555	0.00882215
AKIRIN1	79647	0	0	N+	N+	NULL	-2.753075	0.00611519	0.017301	1.399087	0.162397	0.278208	-1.682854	0.093013	0.196803
AKR1A1	10327	0	0	NULL	NULL	NULL	2.119812	0.0345062	0.0702353	1.126555	0.260463	0.381538	-0.489866	0.624439	0.783537
AKR1B1	231	0	0	N+;A-	A+;N-	NULL	1.820777	0.0692289	0.125232	0.028679	0.977132	0.984918	-3.039763	0.002489	0.0193352
AKR1B10	57016	0	0	A-;N+	N+;A-	NULL	-0.325687	0.744795	0.811001	3.517894	0.000474009	0.00414012	-3.185129	0.001535	0.0145092
AKR1C1	1645	0	0	N+	N+	NULL	-1.147609	0.25167	0.352804	NaN	NaN	NaN	-0.612722	0.540333	0.715751
AKR1C3	8644	0	0	N+	N+	NULL	-1.614675	0.107002	0.179107	2.302768	0.0217016	0.0755822	-0.670502	0.502842	0.682916
AKR1C4	1109	0	0	A-	A-	NULL	-2.910374	0.00376838	0.0116248	NaN	NaN	NaN	-0.571100	0.568182	0.739961
AKR1D1	6718	0	0	A-	A-	NULL	-0.561395	0.574776	0.671614	0.968332	0.333339	0.453064	-3.133584	0.001826	0.016191
AKR7A2	8574	0	0	N+	N+	NULL	-0.917782	0.359169	0.467291	NaN	NaN	NaN	0.252239	0.800958	0.90172
AKR7A3	22977	0	0	N+	N+	NULL	-2.037920	0.0420755	0.0828698	3.020636	0.00264948	0.0168696	0.287724	0.773675	0.88564
AKT1	207	0	1	NULL	NULL	NULL	-0.928616	0.353529	0.461239	-1.105005	0.26968	0.391142	-0.732530	0.464187	0.648004
AKT2	208	0	0	NULL	NULL	NULL	-1.702914	0.0891958	0.15468	1.500971	0.133993	0.244554	-1.318529	0.187919	0.337716
AKT3	10000	0	0	NULL	NULL	UpAng	7.611737	1.3259e-13	3.60517e-12	1.222289	0.222166	0.344506	-2.559277	0.010781	0.0486697
AKTIP	64400	0	0	NULL	NULL	NULL	0.481478	0.630384	0.719477	1.443873	0.149391	0.263292	1.262412	0.207375	0.363987
ALAD	210	0	0	NULL	NULL	NULL	1.575612	0.115738	0.19044	1.989598	0.0471709	0.125532	2.594376	0.009748	0.0453487
ALAS1	211	0	0	A-;N+	N+;A-	NULL	-1.701301	0.0894985	0.155117	1.267849	0.205433	0.326128	-2.301478	0.021767	0.0741734
ALAS2	212	0	0	N+	N+	NULL	-0.476828	0.63369	0.721984	0.735721	0.462242	0.569962	0.014190	0.988684	0.993791
ALB	213	0	0	NULL	NULL	NULL	2.483142	0.0133445	0.0328798	NaN	NaN	NaN	1.989475	0.047182	0.121215
ALCAM	214	0	0	A+	A+	NULL	2.337907	0.0197793	0.0451247	1.811791	0.0706089	0.16153	-2.277592	0.023164	0.0771177
ALDH18A1	5832	0	0	NULL	NULL	NULL	-0.429931	0.667428	0.749926	1.160901	0.246227	0.368393	-1.332806	0.183193	0.331652
ALDH1A1	216	0	0	NULL	NULL	NULL	-0.804693	0.421373	0.528922	1.438633	0.150876	0.26492	1.088418	0.276924	0.452645
ALDH1A2	8854	0	0	N-	N-	NULL	4.609552	5.11106e-06	4.07889e-05	0.552211	0.581047	0.676616	1.329343	0.184329	0.332995
ALDH1A3	220	0	0	N-	N-	UpAng	16.869461	5.0387e-51	7.93918e-49	1.892906	0.0589385	0.145158	NaN	NaN	NaN
ALDH1B1	219	0	0	N-	N-	UpAng	5.908176	6.34309e-09	9.48376e-08	0.851281	0.395014	0.509171	-0.294912	0.768181	0.883338
ALDH1L1	10840	0	0	N+	N+	DownAng	-4.336607	1.74576e-05	0.000120468	2.089272	0.0371802	0.108365	-0.754158	0.451101	0.634804
ALDH2	217	0	0	N-	N-	NULL	1.928419	0.0543599	0.10242	3.012014	0.00272453	0.0172547	-2.306029	0.02151	0.0736758
ALDH3A1	218	0	0	A-;N+	N+;A-	DownAng	-5.135222	4.02216e-07	4.1228e-06	9.478535	9.81688e-20	3.44936e-17	2.473814	0.013691	0.0564465
ALDH3A2	224	0	0	A-;N+	N+;A-	NULL	-3.129085	0.00185427	0.00650926	1.423479	0.155211	0.269785	2.529442	0.011724	0.051246
ALDH3B1	221	0	0	N+	N+	NULL	-3.124375	0.00188363	0.00658889	5.161191	3.52642e-07	7.72637e-06	-1.543809	0.123256	0.245425
ALDH3B2	222	0	0	NULL	NULL	NULL	1.260269	0.208151	0.303893	NaN	NaN	NaN	-1.427005	0.154189	0.292857
ALDH4A1	8659	0	0	A-;N+	N+;A-	DownAng	-3.816592	0.000151993	0.000769356	1.989230	0.0472117	0.125532	0.383840	0.701257	0.83999
ALDH5A1	7915	0	0	A-	A-	DownAng	-6.900332	1.55073e-11	3.42163e-10	0.988581	0.323339	0.44386	-1.959837	0.050559	0.127198
ALDH6A1	4329	0	0	NULL	NULL	NULL	-3.376743	0.00078972	0.00315837	2.685098	0.0074879	0.0365985	0.770010	0.44165	0.62556
ALDH7A1	501	0	0	N+	N+	NULL	-0.138118	0.890202	0.923489	0.885208	0.376463	0.493062	2.368178	0.018249	0.0674609
ALDH7A1P1	541	0	0	NULL	NULL	NULL	-0.074788	0.940413	0.958269	NaN	NaN	NaN	NaN	NaN	NaN
ALDH8A1	64577	0	0	NULL	NULL	NULL	0.171674	0.863762	0.903382	NaN	NaN	NaN	-0.271821	0.785869	0.892285
ALDH9A1	223	0	0	N+	N+	DownAng	-4.637520	4.49056e-06	3.66218e-05	1.666287	0.0962728	0.197693	-3.675185	0.000263	0.00606998
ALDOA	226	0	0	A+	A+	NULL	0.985868	0.324667	0.431369	1.715153	0.0869343	0.185419	-1.228771	0.219723	0.380512
ALDOAP2	228	0	0	NULL	NULL	NULL	-0.926195	0.354784	0.462484	NaN	NaN	NaN	NaN	NaN	NaN
ALDOB	229	0	0	NULL	NULL	NULL	-2.080609	0.0379702	0.0760767	5.625457	3.14393e-08	9.15717e-07	2.267985	0.023746	0.0786608
ALDOC	230	0	0	A+	A+	NULL	0.907993	0.364312	0.472798	-1.230357	0.219133	0.341309	1.732941	0.083708	0.181532
ALG12	79087	0	0	A+	A+	NULL	1.614667	0.107004	0.179107	1.557507	0.119973	0.228456	NaN	NaN	NaN
ALG13	79868	0	0	NULL	NULL	NULL	0.378212	0.705431	0.780285	-1.893077	0.0589157	0.14514	-0.011485	0.990841	0.994719
ALG3	10195	0	0	NULL	NULL	NULL	-0.372506	0.709671	0.783771	0.940775	0.347267	0.466713	-0.231523	0.817001	0.910353
ALG5	29880	0	0	NULL	NULL	NULL	3.558170	0.000408457	0.00179604	1.512310	0.131077	0.241134	3.022661	0.002631	0.0198903
ALG6	29929	0	0	NULL	NULL	NULL	-1.868802	0.0622256	0.114548	NaN	NaN	NaN	-0.461589	0.644573	0.797572
ALG8	79053	0	0	NULL	NULL	NULL	-2.717974	0.00679272	0.0188661	2.394254	0.0170157	0.0640843	-2.378988	0.017728	0.0661272
ALK	238	0	0	N+	N+	NULL	-0.588568	0.556412	0.655351	1.676298	0.0942951	0.195323	-1.504506	0.133079	0.260647
ALKBH1	8846	0	0	A-	A-	NULL	-0.565978	0.571659	0.668701	2.079438	0.03808	0.109821	0.115846	0.90782	0.954861
ALKBH4	54784	0	0	NULL	NULL	DownAng	-4.791541	2.17584e-06	1.90464e-05	2.353895	0.0189578	0.0684892	-4.844429	2e-06	0.0003762
ALLC	55821	0	0	NULL	NULL	DownAng	-5.124315	4.24993e-07	4.33457e-06	NaN	NaN	NaN	-0.281144	0.778715	0.888166
ALMS1	7840	0	0	NULL	NULL	DownAng	-5.249380	2.2467e-07	2.43707e-06	NaN	NaN	NaN	-2.976475	0.003056	0.0217055
ALOX12	239	0	0	A-;N+	N+;A-	NULL	-1.667547	0.096022	0.164384	2.011024	0.0448507	0.121571	0.609169	0.542683	0.717666
ALOX12B	242	0	0	N+	N+	NULL	-3.482634	0.00053935	0.00228652	1.564055	0.118427	0.226588	-0.176498	0.859972	0.932619
ALOX15	246	0	0	NULL	NULL	NULL	-2.202130	0.0281047	0.0595837	1.936310	0.053384	0.136437	-0.078370	0.937564	0.970677
ALOX15B	247	0	0	N+;A-	A+;N-	NULL	0.421355	0.673674	0.754668	4.541851	6.97254e-06	0.000109423	-0.198253	0.842926	0.922956
ALOX5	240	0	0	N-	N-	UpAng	6.795593	3.03062e-11	6.43288e-10	11.865700	7.79189e-29	1.84804e-25	-0.661710	0.508455	0.68806
ALOX5AP	241	0	0	A+	A+	UpAng	5.678858	2.28426e-08	3.06926e-07	-3.448497	0.000611126	0.00511265	1.745566	0.081487	0.177884
ALOXE3	59344	0	0	NULL	NULL	NULL	-2.764841	0.00590212	0.0167755	2.471109	0.0137964	0.0557202	-0.364036	0.715982	0.849213
ALPI	248	0	0	NULL	NULL	NULL	-3.272250	0.00113952	0.00432376	-0.877531	0.380613	0.497024	-2.285713	0.022679	0.0761771
ALPK1	80216	0	0	N+	N+	NULL	-2.224363	0.0265627	0.0569036	-2.152322	0.0318442	0.0970284	2.707000	0.007018	0.0365844
ALPK3	57538	0	0	NULL	NULL	NULL	-1.852839	0.0644851	0.117795	0.444814	0.656643	0.741351	-1.031607	0.302744	0.481371
ALPL	249	0	0	A-;N+	N+;A-	DownAng	-4.435302	1.12785e-05	8.28036e-05	2.327273	0.0203428	0.0722006	0.073031	0.941811	0.971775
ALPP	250	0	0	N+	N+	NULL	-2.796013	0.00536971	0.0155389	-1.022679	0.306946	0.427795	-2.081394	0.037895	0.105133
ALPPL2	251	0	0	A-;N+	N+;A-	DownAng	-4.715653	3.11711e-06	2.65116e-05	1.402167	0.161476	0.277071	-2.143240	0.032564	0.0952117
ALS2CL	259173	0	0	N+;A-	A+;N-	NULL	0.165382	0.868709	0.907551	0.172938	0.862769	0.90423	-2.808219	0.005174	0.0301465
ALS2CR8	79800	0	0	A-	A-	NULL	-0.280179	0.779454	0.838248	NaN	NaN	NaN	NaN	NaN	NaN
ALX1	8092	0	0	NULL	NULL	NULL	-2.550098	0.0110617	0.0282813	0.094342	0.924875	0.948162	-0.987453	0.323887	0.502874
ALX3	257	0	0	N+	N+	DownAng	-3.860813	0.000127596	0.000660835	-1.198804	0.231163	0.353602	-1.388739	0.165516	0.30805
ALX4	60529	0	0	A-;N+	N+;A-	NULL	-1.114080	0.265772	0.367992	-0.502928	0.615233	0.705684	-1.893903	0.058801	0.140987
AMACR	23600	0	0	A-;N+	N+;A-	NULL	-0.210854	0.833086	0.879834	2.231689	0.0260709	0.084937	-1.924300	0.054872	0.134161
AMBN	258	0	0	NULL	NULL	NULL	-1.619845	0.105886	0.177609	3.462685	0.000581657	0.00490505	1.832432	0.067468	0.155365
AMBP	259	0	0	N+	N+	NULL	-3.091517	0.00210072	0.0071776	2.999918	0.0028331	0.017741	2.605507	0.009441	0.0444148
AMBRA1	55626	0	0	A-	A-	NULL	-2.094537	0.036707	0.0739919	NaN	NaN	NaN	-1.560982	0.119156	0.238693
AMD1	262	0	0	N+	N+	DownAng	-3.828699	0.000144909	0.000737444	1.400714	0.16191	0.277614	0.463592	0.64314	0.796322
AMDHD2	51005	0	0	N+;A-	A+;N-	NULL	4.123400	4.3604e-05	0.000263597	-3.351373	0.00086401	0.00672977	-0.011866	0.990537	0.994555
AMELX	265	0	0	NULL	NULL	NULL	-0.066927	0.946667	0.963203	2.566817	0.0106458	0.0466496	0.521340	0.602355	0.768258
AMELY	266	0	0	NULL	NULL	NULL	-2.716592	0.00682073	0.0189354	NaN	NaN	NaN	NaN	NaN	NaN
AMFR	267	0	0	N+	N+	NULL	-0.094878	0.924449	0.946721	0.696822	0.486233	0.592004	0.414549	0.678647	0.822952
AMH	268	0	0	N+	N+	NULL	-2.888308	0.00403847	0.0123311	2.775377	0.00571706	0.030032	1.962747	0.050217	0.126563
AMHR2	269	0	0	N+	N+	DownAng	-5.312764	1.6185e-07	1.81823e-06	3.788178	0.000169927	0.00171865	-2.062916	0.039628	0.108186
AMIGO2	347902	0	0	N-	N-	UpAng	4.997343	8.01144e-07	7.72217e-06	-1.206529	0.228175	0.350904	-2.150051	0.032019	0.0942212
AMMECR1	9949	0	0	A-	A-	NULL	-1.668799	0.0957734	0.16403	1.679762	0.0936184	0.19443	-0.321540	0.747933	0.870673
AMN	81693	0	0	N+	N+	NULL	-2.956533	0.00325589	0.0103531	1.852863	0.0644817	0.152782	-0.607247	0.543957	0.718519
AMOT	154796	0	0	A-;N+	N+;A-	NULL	-2.064789	0.0394499	0.0786055	-0.943893	0.345673	0.465361	-0.061585	0.950918	0.975819
AMOTL2	51421	0	0	NULL	NULL	NULL	2.551547	0.0110164	0.0281948	1.325346	0.185652	0.304351	-0.216247	0.828881	0.917222
AMPD1	270	0	0	NULL	NULL	NULL	0.639841	0.522564	0.624496	3.602391	0.000346567	0.00315839	-2.156228	0.031531	0.0932544
AMPD2	271	0	0	A-;N+	N+;A-	NULL	-2.628096	0.00884621	0.0235325	0.552656	0.580742	0.67651	-1.303145	0.193111	0.344499
AMPD3	272	0	0	NULL	NULL	NULL	3.486152	0.000532472	0.00226202	0.815931	0.414922	0.527733	0.006829	0.994554	0.996676
AMPH	273	0	0	NULL	NULL	NULL	2.798069	0.00533616	0.0154622	3.263622	0.00117405	0.00870169	-1.662432	0.097038	0.20311
AMT	275	0	0	N+	N+	DownAng	-5.844304	9.10141e-09	1.32062e-07	1.645230	0.100541	0.203419	-1.958984	0.05066	0.127423
AMYP1	281	0	0	NULL	NULL	NULL	-1.496488	0.135147	0.21515	NaN	NaN	NaN	NaN	NaN	NaN
AMZ2	51321	0	0	NULL	NULL	NULL	0.964521	0.335243	0.441783	1.405329	0.160535	0.276154	3.111428	0.001966	0.0169333
ANAPC10	10393	0	0	N+;A-	A+;N-	NULL	2.924941	0.00359921	0.0112156	NaN	NaN	NaN	3.652127	0.000287	0.00634837
ANAPC13	25847	0	0	N+	N+	NULL	-3.547231	0.000425366	0.0018624	2.453607	0.0144779	0.0576142	0.067564	0.946159	0.973625
ANAPC2	29882	0	0	NULL	NULL	NULL	-0.485855	0.627279	0.716541	0.688718	0.491316	0.596813	2.314729	0.021022	0.0727551
ANAPC5	51433	0	0	N+	N+	NULL	-2.282040	0.0228996	0.0505635	1.452984	0.146846	0.260202	-2.650780	0.008281	0.0407408
ANG	283	0	0	N+	N+	NULL	-2.618740	0.00908913	0.0241004	2.122181	0.0343058	0.102366	-1.455023	0.146277	0.280524
ANGEL1	23357	0	0	NULL	NULL	NULL	-3.205802	0.00143163	0.0052303	1.142792	0.253663	0.374819	-0.023785	0.981033	0.990351
ANGEL2	90806	0	0	NULL	NULL	NULL	-2.285635	0.0226867	0.0501834	1.998578	0.0461864	0.123854	-2.164892	0.030857	0.0922726
ANGPT1	284	0	0	NULL	NULL	UpAng	9.526030	6.66428e-20	2.93563e-18	1.363676	0.173273	0.290586	3.958847	8.6e-05	0.00309107
ANGPT2	285	0	0	N+;A-	A+;N-	NULL	1.741191	0.0822555	0.144686	-1.845201	0.0655902	0.154521	0.679963	0.49684	0.67746
ANGPT4	51378	0	0	A-	A-	NULL	-1.444496	0.149216	0.233138	4.986102	8.46848e-07	1.68947e-05	-2.063070	0.039612	0.108169
ANGPTL2	23452	0	0	N-	N-	UpAng	18.670743	1.27931e-59	2.75837e-57	2.863976	0.00435663	0.0245436	2.320361	0.020715	0.0722464
ANGPTL3	27329	0	0	NULL	NULL	NULL	-1.519847	0.129172	0.207438	-0.654546	0.513061	0.616988	-0.597815	0.550227	0.724098
ANGPTL4	51129	0	0	A+	A+	NULL	4.010211	6.97746e-05	0.000395539	1.027340	0.304749	0.426112	1.327639	0.184889	0.333705
ANGPTL7	10218	0	0	A-	A-	NULL	-2.515141	0.012206	0.0305835	-3.796558	0.00016444	0.00167207	-0.285511	0.775368	0.88662
ANK1	286	0	0	A-;N+	N+;A-	NULL	-2.305248	0.0215548	0.048265	2.993848	0.00288905	0.0179855	-1.172796	0.241442	0.408166
ANK2	287	0	0	N+	N+	DownAng	-4.048291	5.96407e-05	0.000347057	0.069695	0.944464	0.961593	2.986104	0.002964	0.0214434
ANK3	288	0	0	NULL	NULL	DownAng	-4.369861	1.5082e-05	0.000106466	2.009232	0.045041	0.121913	0.900281	0.368397	0.550423
ANKFY1	51479	0	0	NULL	NULL	NULL	0.979114	0.32799	0.434562	NaN	NaN	NaN	-0.253068	0.800318	0.901616
ANKH	56172	0	0	NULL	NULL	NULL	-3.241580	0.0012667	0.00473042	1.129719	0.259128	0.380254	-2.314880	0.021017	0.0727551
ANKHD1	54882	0	0	A-	A-	NULL	-1.163004	0.245374	0.345791	NaN	NaN	NaN	2.360015	0.018662	0.0682204
ANKLE2	23141	0	0	NULL	NULL	NULL	2.502308	0.0126518	0.0314568	NaN	NaN	NaN	NaN	NaN	NaN
ANKMY1	51281	0	0	NULL	NULL	NULL	-3.231884	0.00130957	0.00485827	NaN	NaN	NaN	-1.531519	0.126261	0.250304
ANKMY2	57037	0	0	NULL	NULL	NULL	-0.732083	0.464455	0.57031	NaN	NaN	NaN	-0.523640	0.600757	0.767071
ANKRA2	57763	0	0	NULL	NULL	NULL	-2.812285	0.00510941	0.0149351	1.466844	0.143037	0.255795	-0.086267	0.931288	0.967196
ANKRD1	27063	0	0	N+	N+	NULL	-0.607327	0.543906	0.644423	-3.623725	0.000319913	0.00295661	-0.459386	0.646152	0.798475
ANKRD10	55608	0	0	NULL	NULL	NULL	2.530965	0.0116756	0.0294889	1.663242	0.0968808	0.198597	0.711814	0.476905	0.659683
ANKRD11	29123	0	0	NULL	NULL	NULL	-2.601642	0.00954853	0.0250644	1.733540	0.0836064	0.181214	NaN	NaN	NaN
ANKRD12	23253	0	0	A-	A-	NULL	-1.367524	0.172066	0.261073	1.437283	0.151253	0.265385	-0.827925	0.408106	0.59194
ANKRD17	26057	0	0	A-	A-	NULL	-0.386209	0.699503	0.776314	NaN	NaN	NaN	1.505504	0.132818	0.260372
ANKRD2	26287	0	0	N-	N-	NULL	1.494820	0.135582	0.215703	-2.847893	0.00457928	0.0253612	-1.035418	0.300964	0.479893
ANKRD26	22852	0	0	NULL	NULL	NULL	-2.037668	0.0421008	0.0829063	1.161779	0.245871	0.367972	0.844923	0.398549	0.581441
ANKRD27	84079	0	0	A-	A-	NULL	-2.592744	0.00979575	0.0256094	NaN	NaN	NaN	-1.335552	0.182294	0.330767
ANKRD28	23243	0	0	A-	A-	NULL	-0.602901	0.546844	0.646619	NaN	NaN	NaN	-0.429255	0.667922	0.814409
ANKRD40	91369	0	0	NULL	NULL	NULL	-0.831726	0.405954	0.513501	1.839628	0.0664062	0.155771	3.404040	0.000716	0.0098426
ANKRD46	157567	0	0	NULL	NULL	NULL	-1.535902	0.125185	0.202357	0.957197	0.338923	0.458486	4.295071	2.1e-05	0.00128808
ANKRD49	54851	0	0	NULL	NULL	NULL	-1.628413	0.104057	0.175019	NaN	NaN	NaN	0.372881	0.709392	0.845517
ANKRD5	63926	0	0	A-	A-	DownAng	-7.029428	6.71491e-12	1.53394e-10	3.368772	0.000812395	0.00639756	NaN	NaN	NaN
ANKRD55	79722	0	0	NULL	NULL	NULL	-0.901846	0.367566	0.476166	NaN	NaN	NaN	2.276262	0.023247	0.0773484
ANKRD57		0	0	NULL			-0.132449	0.894681	0.925784	NaN	NaN	NaN	NaN	NaN	NaN
ANKRD6	22881	0	0	A-;N+	N+;A-	NULL	-1.992463	0.046855	0.0904707	NaN	NaN	NaN	-0.013757	0.989029	0.993872
ANKRD7	56311	0	0	NULL	NULL	NULL	-3.567576	0.000394422	0.00174683	0.348222	0.727817	0.798151	-3.418782	0.000679	0.00966355
ANKS1A	23294	0	0	NULL	NULL	DownAng	-4.797289	2.11698e-06	1.85575e-05	2.378300	0.0177615	0.0657746	-2.476939	0.013577	0.0562235
ANKS1B	56899	0	0	A-;N+	N+;A-	NULL	-1.837530	0.0667155	0.121274	NaN	NaN	NaN	-2.426162	0.015619	0.0609741
ANKZF1	55139	0	0	A-;N+	N+;A-	DownAng	-6.232720	9.63939e-10	1.6569e-08	NaN	NaN	NaN	-2.967188	0.003146	0.0221584
ANO1	55107	0	0	N+	N+	DownAng	-3.672093	0.000266066	0.00125094	NaN	NaN	NaN	-2.807846	0.005179	0.0301521
ANO10	55129	0	0	N+	N+	NULL	-0.635908	0.525123	0.626643	1.218574	0.223572	0.346063	-1.730371	0.084169	0.182084
ANO2	57101	0	0	N+	N+	DownAng	-3.679678	0.000258476	0.0012218	NaN	NaN	NaN	-3.141863	0.001778	0.0159765
ANO3	63982	0	0	A-	A-	NULL	-2.285223	0.022711	0.0502194	NaN	NaN	NaN	-1.729101	0.084405	0.182454
ANP32A	8125	0	0	NULL	NULL	NULL	-1.396278	0.163241	0.249984	1.046607	0.295779	0.417443	-0.752934	0.451837	0.635376
ANP32B	10541	0	0	A-;N+	N+;A-	NULL	-0.682803	0.495043	0.599416	0.883077	0.377612	0.494125	2.777420	0.005681	0.031905
ANP32C	23520	0	0	N+	N+	NULL	-1.386845	0.166097	0.253645	2.404479	0.0165525	0.0631163	4.683422	4e-06	0.0004752
ANP32D	23519	0	0	NULL	NULL	NULL	1.774226	0.0766246	0.136027	1.476447	0.140444	0.252633	-1.982250	0.047985	0.122497
ANP32E	81611	0	0	A-;N+	N+;A-	NULL	-0.986387	0.324413	0.431149	2.221072	0.0267863	0.0863183	-3.957376	8.7e-05	0.00311709
ANPEP	290	0	0	N+;A-	A+;N-	NULL	3.633049	0.000308562	0.00141556	4.060259	5.67558e-05	0.000661477	-1.505081	0.13292	0.26044
ANTXR1	84168	0	0	N-	N-	UpAng	12.855702	6.03499e-33	4.91192e-31	0.862951	0.388572	0.503329	-2.895632	0.003946	0.0254629
ANXA1	301	0	0	N-	N-	UpAng	5.122016	4.2995e-07	4.37289e-06	NaN	NaN	NaN	1.054407	0.292195	0.469728
ANXA10	11199	0	0	A-	A-	NULL	-2.732531	0.00650392	0.0181956	NaN	NaN	NaN	4.019011	6.7e-05	0.00267195
ANXA11	311	0	0	NULL	NULL	NULL	0.860998	0.389645	0.498329	0.622622	0.533812	0.635258	0.794459	0.427298	0.611525
ANXA13	312	0	0	NULL	NULL	NULL	-0.352609	0.724528	0.795742	-3.465985	0.000574159	0.00485477	2.454293	0.014449	0.05795
ANXA2	302	0	0	N+;A-	A+;N-	UpAng	9.710941	1.45696e-20	6.78258e-19	-0.082669	0.934147	0.954737	0.478788	0.632294	0.788843
ANXA2P1	303	0	0	N+;A-	A+;N-	NULL	3.017246	0.00267875	0.00880264	NaN	NaN	NaN	4.206554	3.1e-05	0.00156891
ANXA2P2	304	0	0	N-	N-	UpAng	9.798991	7.01536e-21	3.35304e-19	NaN	NaN	NaN	-0.633337	0.526796	0.703339
ANXA2P3	305	0	0	NULL	NULL	NULL	1.464782	0.143599	0.226224	NaN	NaN	NaN	1.369260	0.171518	0.31599
ANXA3	306	0	0	N-	N-	NULL	0.800787	0.423629	0.531103	NaN	NaN	NaN	1.365344	0.172747	0.317787
ANXA4	307	0	0	N-	N-	NULL	0.993650	0.320866	0.427362	1.966355	0.0498081	0.130316	-2.982301	0.002999	0.0214835
ANXA5	308	0	0	N-	N-	UpAng	7.781951	4.02404e-14	1.1555e-12	-0.515688	0.606297	0.698584	2.586446	0.009973	0.0460533
ANXA6	309	0	0	N-	N-	NULL	4.207836	3.04867e-05	0.000193866	2.841788	0.00466647	0.0257089	2.072543	0.038715	0.106466
ANXA7	310	0	0	A+	A+	NULL	2.447820	0.0147097	0.0356064	1.091900	0.275395	0.39658	1.544865	0.123004	0.244966
ANXA8L1	728113	0	0	N+;A-	A+;N-	UpAng	5.552332	4.54943e-08	5.76417e-07	NaN	NaN	NaN	-0.655706	0.512311	0.691827
ANXA9	8416	0	0	N+	N+	NULL	-0.610320	0.541923	0.642755	3.381043	0.000777735	0.00618472	-3.298636	0.001039	0.0115983
AOAH	313	0	0	NULL	NULL	UpAng	7.177870	2.52661e-12	6.06486e-11	-1.019409	0.308496	0.42857	-1.966497	0.049782	0.125691
AOC2	314	0	0	NULL	NULL	NULL	-2.822311	0.00495478	0.0146117	-0.080467	0.935899	0.955642	2.487462	0.013186	0.0552607
AOC3	8639	0	0	N-	N-	UpAng	10.588041	8.30546e-24	4.70387e-22	-2.124287	0.0341285	0.102009	2.495035	0.012912	0.0545377
AOX1	316	0	0	NULL	NULL	NULL	0.208185	0.835168	0.881805	2.211373	0.0274545	0.0876088	-2.997612	0.002854	0.0208616
AP1AR	55435	0	0	N+;A-	A+;N-	NULL	0.182434	0.855315	0.897066	0.813047	0.416572	0.529336	2.871605	0.004253	0.0267039
AP1B1	162	0	0	A+	A+	NULL	3.454267	0.000597932	0.00249697	0.873616	0.38274	0.498429	2.768838	0.005831	0.0323702
AP1G1	164	0	0	A-;N+	N+;A-	NULL	-1.934055	0.0536614	0.101399	1.131854	0.25823	0.379171	-0.357728	0.720694	0.852691
AP1G2	8906	0	0	NULL	NULL	DownAng	-5.989490	3.98704e-09	6.17916e-08	3.991078	7.54634e-05	0.00084127	-0.356238	0.721809	0.853577
AP1M2	10053	0	0	N+	N+	NULL	-1.757555	0.0794255	0.14029	NaN	NaN	NaN	-1.944248	0.052415	0.130241
AP1S1	1174	0	0	NULL	NULL	NULL	-2.348195	0.0192472	0.0441358	1.937309	0.0532616	0.136302	-4.576453	6e-06	0.0006156
AP1S2	8905	0	0	N+;A-	A+;N-	UpAng	6.701461	5.4959e-11	1.13174e-09	1.594691	0.111403	0.216975	0.466300	0.641199	0.795053
AP2A2	161	0	0	N+;A-	A+;N-	NULL	1.170262	0.242444	0.342645	3.778986	0.000176143	0.00177208	-0.457258	0.64768	0.79975
AP2B1	163	0	0	N-	N-	NULL	3.105248	0.00200734	0.00692789	1.693939	0.0908899	0.190508	1.504770	0.133006	0.260563
AP2M1	1173	0	0	NULL	NULL	NULL	4.534060	7.22443e-06	5.56666e-05	-0.158780	0.873905	0.911253	-0.231523	0.817001	0.910353
AP2S1	1175	0	0	NULL	NULL	NULL	3.425102	0.000664312	0.00272601	1.477499	0.140162	0.252317	1.315898	0.188798	0.338882
AP3B1	8546	0	0	A+	A+	NULL	0.841344	0.400551	0.508131	1.922215	0.0551377	0.139042	1.427650	0.154019	0.292636
AP3B2	8120	0	0	NULL	NULL	DownAng	-6.197470	1.18754e-09	2.01866e-08	0.622831	0.533675	0.635174	-0.896107	0.370618	0.552689
AP3D1	8943	0	0	NULL	NULL	NULL	-0.705484	0.480833	0.585609	0.084584	0.932625	0.954045	1.562685	0.11875	0.237992
AP3M2	10947	0	0	NULL	NULL	DownAng	-4.331107	1.78835e-05	0.000122951	0.631866	0.527759	0.629951	-1.686327	0.092346	0.195648
AP3S2	10239	0	0	NULL	NULL	NULL	-2.633748	0.00870229	0.02323	1.929213	0.054261	0.137751	-1.507469	0.132308	0.259602
AP4E1	23431	0	0	NULL	NULL	NULL	0.784359	0.433195	0.540504	NaN	NaN	NaN	1.753944	0.08004	0.17537
AP4M1	9179	0	0	NULL	NULL	DownAng	-3.868793	0.000123608	0.000643434	2.656998	0.00813213	0.0387316	-5.016428	1e-06	0.000268714
AP4S1	11154	0	0	A+	A+	NULL	0.151921	0.87931	0.915513	2.045173	0.0413525	0.116172	0.060077	0.952118	0.976518
APAF1	317	0	0	N+	N+	NULL	-1.123751	0.261649	0.363805	1.922614	0.0550874	0.139008	-1.922520	0.055099	0.134599
APBA1	320	0	0	A+	A+	NULL	0.081760	0.93487	0.95452	1.925992	0.0546631	0.138438	0.819024	0.413156	0.596289
APBA2	321	0	0	N-	N-	NULL	0.105388	0.916109	0.940992	-1.266809	0.205804	0.32639	1.760614	0.078906	0.173627
APBA3	9546	0	0	NULL	NULL	NULL	3.145209	0.0017569	0.00622614	-0.274559	0.783767	0.844423	2.047651	0.041105	0.110769
APBB1	322	0	0	N+	N+	NULL	-1.114341	0.26566	0.367921	1.389824	0.165191	0.281248	0.162609	0.870891	0.936456
APBB1IP	54518	0	0	NULL	NULL	NULL	-0.004675	0.996272	0.997977	NaN	NaN	NaN	0.778114	0.436861	0.620959
APBB2	323	0	0	N+;A-	A+;N-	NULL	4.815600	1.93951e-06	1.7124e-05	1.105401	0.269509	0.390953	2.451545	0.014563	0.0583037
APC	324	0	0	N+;A-	A+;N-	NULL	3.602026	0.000346787	0.00156462	0.347174	0.728604	0.798829	2.324567	0.020492	0.0719132
APC2	10297	0	0	A-;N+	N+;A-	NULL	-1.165868	0.244215	0.344593	3.272235	0.00113958	0.00851272	1.132868	0.2578	0.428755
APCS	325	0	0	N+	N+	NULL	-2.441890	0.0149506	0.0360564	1.398872	0.162462	0.278208	-3.621044	0.000323	0.0067134
APEH	327	0	0	A-;N+	N+;A-	NULL	-2.454420	0.0144456	0.0350724	-0.299954	0.764335	0.82824	-1.957561	0.050825	0.127725
APEX1	328	0	0	A-	A-	NULL	-1.873920	0.0615152	0.113422	1.105578	0.269432	0.390902	-1.092938	0.274936	0.450679
APEX2	27301	0	0	N+	N+	NULL	-1.794015	0.0734054	0.131298	1.338340	0.181384	0.299842	0.014190	0.988684	0.993791
APH1A	51107	0	0	A-	A-	NULL	-3.400610	0.000725303	0.00294288	NaN	NaN	NaN	-3.977666	8e-05	0.00297
APH1B	83464	0	0	NULL	NULL	NULL	-1.632301	0.103236	0.174004	2.790344	0.00546316	0.0290521	-0.378032	0.705564	0.842411
API5	8539	0	0	A-	A-	DownAng	-3.806249	0.000158304	0.000795078	1.803729	0.0718661	0.163382	-1.524393	0.128028	0.253273
API5P1	642812	0	0	NULL	NULL	NULL	-0.527560	0.598035	0.691036	NaN	NaN	NaN	NaN	NaN	NaN
APITD1	378708	0	0	N+	N+	NULL	-2.694224	0.00728878	0.0200118	5.105919	4.66262e-07	9.76473e-06	-0.691371	0.489645	0.67048
APLP1	333	0	0	A-;N+	N+;A-	NULL	-0.226498	0.820905	0.871387	1.817164	0.069781	0.160371	-2.735521	0.006445	0.0344832
APLP2	334	0	0	N-	N-	NULL	0.092500	0.926337	0.948013	1.900098	0.0579862	0.143708	-0.632702	0.527212	0.703656
APOA1	335	0	0	N+	N+	NULL	-1.640803	0.101457	0.171514	8.332376	7.44032e-16	1.19638e-13	-1.075830	0.28251	0.459359
APOA2	336	0	0	N+	N+	NULL	-3.400909	0.000724528	0.0029407	-0.376830	0.706457	0.781411	-3.823551	0.000148	0.004218
APOA4	337	0	0	N+	N+	NULL	-1.806389	0.0714492	0.128473	-0.055790	0.955531	0.96891	-1.075830	0.28251	0.459359
APOB	338	0	0	A+	A+	NULL	0.613159	0.540046	0.641148	0.887603	0.375174	0.491953	-0.863983	0.388002	0.570553
APOBEC1	339	0	0	A-	A-	NULL	-2.951602	0.00330743	0.0104926	-0.565806	0.571779	0.668367	-3.728500	0.000214	0.00531983
APOBEC2	10930	0	0	A-	A-	NULL	-2.686644	0.00745384	0.0203844	0.666203	0.505584	0.610705	-2.316588	0.02092	0.0725801
APOBEC3A	200315	0	0	A+	A+	NULL	2.400819	0.016717	0.0394796	NaN	NaN	NaN	3.942698	9.2e-05	0.00320467
APOBEC3B	9582	0	0	NULL	NULL	NULL	0.516245	0.605908	0.697705	NaN	NaN	NaN	3.999439	7.3e-05	0.00281187
APOBEC3C	27350	0	0	NULL	NULL	NULL	-1.630107	0.103699	0.174579	3.572334	0.000387497	0.00349115	4.211440	3e-05	0.001539
APOBEC3F	200316	0	0	NULL	NULL	NULL	0.568244	0.57012	0.667249	NaN	NaN	NaN	4.247149	2.6e-05	0.00142445
APOBEC3G	60489	0	0	A+	A+	NULL	1.597169	0.11085	0.183827	NaN	NaN	NaN	4.200942	3.1e-05	0.00156891
APOC1	341	0	0	NULL	NULL	UpAng	6.443418	2.71553e-10	5.07202e-09	1.144862	0.252805	0.373985	-0.306460	0.759379	0.878421
APOC2	344	0	0	NULL	NULL	UpAng	4.864258	1.53484e-06	1.39417e-05	-0.805434	0.420946	0.533465	-0.202174	0.839861	0.922038
APOC3	345	0	0	NULL	NULL	NULL	-2.437161	0.0151452	0.0364256	-2.293998	0.0221979	0.0765229	-1.075830	0.28251	0.459359
APOC4	346	0	0	NULL	NULL	NULL	-1.481866	0.138996	0.220193	3.281117	0.00110722	0.00834993	-0.240384	0.810129	0.907595
APOD	347	0	0	N-	N-	NULL	2.448445	0.0146845	0.0355612	3.630407	0.000311655	0.0028902	0.035551	0.971654	0.986603
APOE	348	0	0	NULL	NULL	UpAng	6.139554	1.66953e-09	2.76158e-08	-0.073341	0.941564	0.959568	-0.425733	0.670481	0.816206
APOF	319	0	0	NULL	NULL	NULL	-1.339761	0.180922	0.271826	NaN	NaN	NaN	-1.781504	0.075423	0.168459
APOH	350	0	0	N+	N+	NULL	-1.540290	0.124112	0.201232	0.217223	0.828123	0.878301	2.890940	0.004004	0.0257406
APOL1	8542	0	0	NULL	NULL	NULL	4.662395	4.00005e-06	3.30158e-05	-0.729797	0.465855	0.573299	2.997656	0.002853	0.0208616
APOL2	23780	0	0	A+	A+	NULL	4.783329	2.26267e-06	1.97222e-05	NaN	NaN	NaN	2.873373	0.00423	0.0266108
APOL3	80833	0	0	A+	A+	NULL	4.411396	1.2547e-05	9.09216e-05	NaN	NaN	NaN	2.737511	0.006406	0.0343622
APOL5	80831	0	0	NULL	NULL	NULL	-2.291206	0.02236	0.0495858	NaN	NaN	NaN	2.901784	0.00387	0.0252759
APOL6	80830	0	0	A+	A+	NULL	2.799125	0.00531901	0.0154285	-3.922864	9.95353e-05	0.001067	3.048068	0.002422	0.0190855
APOLD1	81575	0	0	NULL	NULL	UpAng	6.021720	3.31206e-09	5.20527e-08	-2.940718	0.00342383	0.020463	-3.113020	0.001956	0.016929
APOM	55937	0	0	NULL	NULL	DownAng	-4.469298	9.68426e-06	7.22645e-05	-0.112034	0.91084	0.937319	-2.252210	0.024732	0.0806488
APOO	79135	0	0	NULL	NULL	NULL	-1.320745	0.187181	0.279622	0.566944	0.571026	0.667652	0.301333	0.763283	0.88072
APOOL	139322	0	0	NULL	NULL	NULL	-0.823202	0.410779	0.518431	NaN	NaN	NaN	-0.082703	0.93412	0.9688
APP	351	0	0	N+;A-	A+;N-	NULL	2.368054	0.0182554	0.042292	1.589467	0.112577	0.218635	0.032673	0.973948	0.986948
APPBP2	10513	0	0	NULL	NULL	NULL	-1.372783	0.170426	0.259208	2.506133	0.0125175	0.0520619	3.517529	0.000475	0.00832517
APPL1	26060	0	0	NULL	NULL	NULL	-2.341094	0.0196131	0.0448206	2.953007	0.00329267	0.0198965	-2.321431	0.020655	0.0722011
APPL2	55198	0	0	A-;N+	N+;A-	NULL	-1.605903	0.108917	0.181528	2.167779	0.0306392	0.0945282	-2.453401	0.014484	0.0580366
APRT	353	0	0	NULL	NULL	NULL	-2.112196	0.0351571	0.071277	1.096975	0.273172	0.394337	NaN	NaN	NaN
APTX	54840	0	0	NULL	NULL	NULL	-3.585994	0.000368241	0.0016469	2.387805	0.0173138	0.0647443	-0.968983	0.333011	0.512514
AQP1	358	0	0	N-	N-	UpAng	16.461135	4.16653e-49	6.02431e-47	1.400953	0.161839	0.277542	-1.388540	0.165576	0.308111
AQP2	359	0	0	NULL	NULL	NULL	-2.773912	0.00574247	0.0164051	-0.028333	0.977408	0.985092	-2.401394	0.016688	0.0637085
AQP3	360	0	0	N+	N+	NULL	-1.181021	0.238147	0.337904	3.884597	0.000116056	0.00121128	-0.587548	0.557095	0.730071
AQP4	361	0	0	NULL	NULL	NULL	-2.293841	0.0222069	0.0493354	0.080790	0.935641	0.955482	0.977907	0.328583	0.507756
AQP5	362	0	0	NULL	NULL	NULL	-1.562799	0.118723	0.194365	5.627787	3.02129e-08	8.90132e-07	-2.401394	0.016688	0.0637085
AQP6	363	0	0	N+	N+	DownAng	-3.983596	7.78055e-05	0.000433271	-0.890637	0.373546	0.490495	-2.401394	0.016688	0.0637085
AQP7P3	441432	0	0	N-	N-	NULL	2.915345	0.00370985	0.0114846	NaN	NaN	NaN	0.010166	0.991893	0.99551
AQP8	343	0	0	NULL	NULL	NULL	-2.929652	0.003546	0.0110694	0.283349	0.777025	0.838352	-0.394240	0.693568	0.834589
AQP9	366	0	0	A+	A+	NULL	1.276783	0.202262	0.296883	0.503611	0.614754	0.705476	1.139166	0.255177	0.425521
AQR	9716	0	0	A-	A-	NULL	-1.980183	0.048222	0.0927318	NaN	NaN	NaN	2.535701	0.01152	0.050688
AR	367	0	0	A-;N+	N+;A-	DownAng	-5.405940	9.93468e-08	1.16616e-06	3.367419	0.000816303	0.00641613	-0.670264	0.502995	0.682916
ARAF	369	0	0	NULL	NULL	NULL	0.110659	0.911931	0.938112	0.455408	0.64901	0.734745	0.552358	0.580944	0.749661
ARAP1	116985	0	0	NULL	NULL	NULL	0.518233	0.604522	0.696762	-0.011233	0.991042	0.993555	-2.022840	0.04361	0.114835
ARAP2	116984	0	0	N+;A-	A+;N-	NULL	2.692456	0.00732698	0.0200912	0.051978	0.958567	0.971158	1.867522	0.062403	0.146939
ARAP3	64411	0	0	NULL	NULL	NULL	-1.172068	0.241719	0.341856	4.509237	8.08659e-06	0.000123539	2.757523	0.006033	0.0331008
ARC	23237	0	0	N+;A-	A+;N-	NULL	0.224996	0.822073	0.871949	6.709786	5.21546e-11	2.93344e-09	2.424959	0.015655	0.0610513
ARCN1	372	0	0	A+	A+	NULL	1.325394	0.185636	0.277656	2.022957	0.0436008	0.119653	-1.208973	0.227234	0.39055
AREG	374	0	0	NULL	NULL	NULL	4.631098	4.62628e-06	3.7579e-05	NaN	NaN	NaN	1.768920	0.077503	0.171914
ARF1	375	0	0	A+	A+	NULL	1.624271	0.104938	0.176283	2.580862	0.0101348	0.0451505	-2.189629	0.029002	0.0894552
ARF3	377	0	0	A+	A+	NULL	0.200738	0.840984	0.885967	1.432536	0.152608	0.267268	-2.162800	0.031019	0.0924909
ARF4	378	0	0	NULL	NULL	NULL	2.394687	0.0169959	0.0399388	2.931028	0.0035306	0.0209474	-2.455883	0.014386	0.0577589
ARF5	381	0	0	NULL	NULL	DownAng	-3.714751	0.000225955	0.00108518	2.058163	0.0400841	0.113599	-3.308474	0.001004	0.0115037
ARF6	382	0	0	NULL	NULL	NULL	0.817306	0.414137	0.521697	1.182024	0.237749	0.36025	-0.139950	0.888755	0.94547
ARFGAP1	55738	0	0	NULL	NULL	NULL	-0.403569	0.6867	0.766186	3.744413	0.000201498	0.00198095	-1.714246	0.087091	0.187435
ARFGAP2	84364	0	0	A-	A-	NULL	-2.618496	0.00909556	0.0241123	1.772366	0.0769331	0.171168	-1.578917	0.114975	0.232463
ARFGAP3	26286	0	0	N-	N-	NULL	3.753729	0.000194347	0.000948205	1.091081	0.275754	0.397038	4.380024	1.4e-05	0.00101285
ARFGEF1	10565	0	0	NULL	NULL	NULL	1.138613	0.255401	0.357178	1.122282	0.262273	0.383286	0.341391	0.732953	0.860871
ARFGEF2	10564	0	0	NULL	NULL	NULL	0.371071	0.710739	0.784502	1.637439	0.102158	0.205595	-0.882478	0.377936	0.560792
ARFIP1	27236	0	0	NULL	NULL	NULL	1.815846	0.0699834	0.126448	1.596632	0.11097	0.216463	4.391464	1.4e-05	0.00101285
ARFIP2	23647	0	0	NULL	NULL	NULL	-1.980268	0.0482125	0.092728	1.293749	0.19634	0.315762	0.213235	0.831228	0.918109
ARFRP1	10139	0	0	N-	N-	NULL	2.823696	0.00493376	0.0145584	0.630772	0.528473	0.63064	-1.564823	0.118243	0.237454
ARG1	383	0	0	A-	A-	NULL	-1.710728	0.0877418	0.152675	-2.768325	0.00584034	0.0305443	-0.096035	0.92353	0.963701
ARG2	384	0	0	N+	N+	NULL	-1.972887	0.0490502	0.0940301	0.757264	0.449243	0.558068	-0.451388	0.651902	0.803443
ARGLU1	55082	0	0	NULL	NULL	DownAng	-4.007541	7.05432e-05	0.000399344	NaN	NaN	NaN	0.140846	0.888047	0.945251
ARHGAP1	392	0	0	A+	A+	NULL	2.999453	0.00283735	0.00923001	2.546394	0.0111783	0.0481741	-1.669424	0.095652	0.200976
ARHGAP10	79658	0	0	NULL	NULL	NULL	1.832225	0.0675032	0.122543	NaN	NaN	NaN	3.972815	8.1e-05	0.00299727
ARHGAP11A	9824	0	0	A-;N+	N+;A-	NULL	-2.294151	0.022189	0.0493133	NaN	NaN	NaN	2.365999	0.018354	0.0677381
ARHGAP12	94134	0	0	A-	A-	NULL	-1.431668	0.152854	0.237644	1.227551	0.220184	0.342299	-0.269328	0.787788	0.89372
ARHGAP15	55843	0	0	A+	A+	UpAng	7.248998	1.57283e-12	3.85831e-11	1.425684	0.154574	0.26922	-2.383068	0.017537	0.0656535
ARHGAP17	55114	0	0	NULL	NULL	NULL	-0.597814	0.550231	0.649912	NaN	NaN	NaN	-0.053559	0.957307	0.979082
ARHGAP19	84986	0	0	NULL	NULL	NULL	-3.097396	0.00206026	0.00706884	2.687048	0.00744496	0.0364638	-1.320323	0.187318	0.33685
ARHGAP22	58504	0	0	N+	N+	NULL	-1.444667	0.149168	0.233093	3.198405	0.00146812	0.0104181	-0.129448	0.897055	0.949529
ARHGAP24	83478	0	0	NULL	NULL	NULL	2.840511	0.00468489	0.0139311	2.352685	0.0190189	0.0686577	1.239516	0.215728	0.375161
ARHGAP25	9938	0	0	A-	A-	NULL	-0.824544	0.410017	0.517735	-4.405475	1.28817e-05	0.000182129	-2.686725	0.007451	0.0379578
ARHGAP26	23092	0	0	A-	A-	NULL	-3.481886	0.000540824	0.0022904	1.053876	0.292441	0.413964	3.120469	0.001909	0.0166628
ARHGAP28	79822	0	0	NULL	NULL	NULL	2.811773	0.00511743	0.0149426	NaN	NaN	NaN	-0.944332	0.345446	0.526141
ARHGAP29	9411	0	0	A+	A+	NULL	1.925302	0.0547495	0.10298	NaN	NaN	NaN	0.557712	0.577287	0.746992
ARHGAP32	9743	0	0	NULL	NULL	NULL	-2.570809	0.0104297	0.0269685	NaN	NaN	NaN	-0.267016	0.789566	0.89471
ARHGAP33	115703	0	0	NULL	NULL	NULL	-2.812085	0.00511254	0.0149389	NaN	NaN	NaN	-2.574743	0.010311	0.0470798
ARHGAP4	393	0	0	A-	A-	NULL	-0.847710	0.396998	0.505398	3.455549	0.000595161	0.00500558	-0.612221	0.540681	0.715958
ARHGAP44	9912	0	0	NULL	NULL	NULL	-1.056250	0.291356	0.395446	NaN	NaN	NaN	1.875578	0.061285	0.144972
ARHGAP5	394	0	0	NULL	NULL	NULL	-2.688426	0.00741472	0.0203	0.940095	0.347616	0.467049	-0.373361	0.709035	0.845517
ARHGAP6	395	0	0	A-	A-	NULL	-1.084612	0.278608	0.381514	0.736554	0.461733	0.569631	0.608543	0.543104	0.717905
ARHGAP8	23779	0	0	NULL	NULL	NULL	-1.882917	0.0602828	0.111527	4.198877	3.16757e-05	0.00039908	4.506776	8e-06	0.000734049
ARHGDIA	396	0	0	NULL	NULL	NULL	3.973212	8.117e-05	0.000449765	NaN	NaN	NaN	NaN	NaN	NaN
ARHGDIB	397	0	0	A+	A+	UpAng	7.686410	7.87779e-14	2.20041e-12	1.343134	0.179828	0.298101	-2.298665	0.021926	0.0743919
ARHGDIG	398	0	0	NULL	NULL	NULL	-1.554012	0.120804	0.197012	1.403026	0.16122	0.276781	1.024235	0.306208	0.484763
ARHGEF1	9138	0	0	N+;A-	A+;N-	NULL	0.304421	0.760932	0.82441	1.206521	0.228178	0.350904	-1.020086	0.308173	0.487017
ARHGEF10	9639	0	0	N-	N-	NULL	2.826034	0.00489845	0.0144751	2.301420	0.0217718	0.0756866	0.339553	0.734335	0.861866
ARHGEF10L	55160	0	0	A-;N+	N+;A-	NULL	-0.414766	0.678488	0.758885	0.745845	0.456106	0.564361	-0.060555	0.951738	0.976306
ARHGEF11	9826	0	0	NULL	NULL	DownAng	-5.246080	2.28518e-07	2.47226e-06	0.941541	0.346875	0.466318	-3.127922	0.001861	0.0163665
ARHGEF12	23365	0	0	NULL	NULL	NULL	-1.176898	0.239787	0.339749	2.290374	0.0224085	0.0767924	-0.855609	0.392616	0.574791
ARHGEF15	22899	0	0	NULL	NULL	NULL	0.876087	0.381397	0.489887	4.678217	3.71532e-06	6.37382e-05	-0.138270	0.890081	0.946078
ARHGEF16	27237	0	0	NULL	NULL	DownAng	-3.699117	0.000239944	0.00114255	-4.069750	5.45629e-05	0.000642231	-1.413358	0.158158	0.29839
ARHGEF17	9828	0	0	NULL	NULL	NULL	-2.255899	0.0245015	0.0533812	0.871516	0.383884	0.499233	-2.402267	0.016658	0.0636902
ARHGEF18	23370	0	0	N-	N-	NULL	1.359496	0.174592	0.264059	2.808726	0.00516535	0.0278272	1.063894	0.287884	0.465748
ARHGEF2	9181	0	0	A-;N+	N+;A-	NULL	-3.113615	0.00195233	0.00678125	2.166482	0.0307386	0.0946501	-2.598724	0.009627	0.0450598
ARHGEF26	26084	0	0	NULL	NULL	NULL	-0.068956	0.945051	0.961799	NaN	NaN	NaN	-0.162589	0.870906	0.936456
ARHGEF3	50650	0	0	N+	N+	NULL	-0.743237	0.457682	0.563883	NaN	NaN	NaN	-2.646549	0.008385	0.0411627
ARHGEF38	54848	0	0	NULL	NULL	NULL	-1.241363	0.215045	0.311782	NaN	NaN	NaN	2.611705	0.009275	0.0439685
ARHGEF4	50649	0	0	A-;N+	N+;A-	DownAng	-4.113822	4.5393e-05	0.000273471	0.107524	0.914416	0.940284	-0.997840	0.318831	0.498509
ARHGEF40	55701	0	0	NULL	NULL	NULL	-2.312318	0.021159	0.0475228	NaN	NaN	NaN	-1.181680	0.237884	0.403368
ARHGEF5	7984	0	0	A-	A-	NULL	-2.311420	0.021209	0.0476262	NaN	NaN	NaN	-2.984728	0.002974	0.0214814
ARHGEF6	9459	0	0	A+	A+	UpAng	7.853571	2.42204e-14	7.08735e-13	1.157301	0.247727	0.369596	0.035328	0.971832	0.986694
ARHGEF7	8874	0	0	NULL	NULL	NULL	0.289728	0.772142	0.833146	0.936134	0.349649	0.468851	0.753438	0.451534	0.635255
ARHGEF9	23229	0	0	A-;N+	N+;A-	NULL	-0.676819	0.498829	0.602931	2.727357	0.00660528	0.0335641	-0.775145	0.438612	0.622742
ARID1A	8289	0	0	A-	A-	DownAng	-4.159355	3.74689e-05	0.000230939	1.150475	0.25049	0.371835	0.316162	0.752009	0.873346
ARID3A	1820	1	0	N+;A-	A+;N-	NULL	0.225974	0.821312	0.871518	0.256496	0.797672	0.854796	0.791803	0.428847	0.612731
ARID3B	10620	0	0	N+	N+	NULL	-2.385794	0.0174077	0.0406555	1.793642	0.0734649	0.166141	0.385407	0.700097	0.839492
ARID4A	5926	0	0	A-	A-	NULL	-3.531550	0.000450753	0.00196028	1.194097	0.232997	0.355543	0.465379	0.641858	0.795566
ARID4B	51742	0	0	A-	A-	NULL	-2.747592	0.00621683	0.0175482	NaN	NaN	NaN	-2.855723	0.00447	0.0274325
ARID5A	10865	0	0	A-;N+	N+;A-	NULL	-0.833163	0.405144	0.512741	-0.103341	0.917733	0.943082	-2.900403	0.003887	0.0253137
ARID5B	84159	0	0	NULL	NULL	NULL	3.868071	0.000123965	0.000644469	NaN	NaN	NaN	0.963918	0.335557	0.515251
ARIH1	25820	0	0	NULL	NULL	NULL	-1.008998	0.313456	0.419192	0.268504	0.788421	0.848236	0.207941	0.835359	0.92024
ARIH2	10425	0	0	N+	N+	DownAng	-4.136885	4.11988e-05	0.000250784	-3.159331	0.00167666	0.0115936	-1.687954	0.092037	0.19514
ARL1	400	0	0	NULL	NULL	NULL	-0.925993	0.354889	0.462572	2.609847	0.00932555	0.0425139	-2.235031	0.025846	0.0829383
ARL10	285598	0	0	A-	A-	NULL	-0.446082	0.655728	0.739959	0.496495	0.61976	0.710104	2.259284	0.024286	0.0798171
ARL14	80117	0	0	NULL	NULL	NULL	-0.060221	0.952003	0.967272	-1.122102	0.262349	0.383322	1.057107	0.290961	0.468325
ARL2	402	0	0	A-;N+	N+;A-	NULL	-1.847290	0.0652864	0.119099	1.191457	0.234031	0.356552	-1.961767	0.050331	0.12676
ARL2BP	23568	0	0	N-	N-	UpAng	5.535407	4.98378e-08	6.26284e-07	1.249208	0.212164	0.333909	0.033199	0.973529	0.986948
ARL3	403	0	0	N+	N+	NULL	-0.810349	0.418119	0.52575	3.042100	0.00247179	0.0159632	-1.028537	0.304187	0.482846
ARL4C	10123	0	0	NULL	NULL	NULL	3.836666	0.000140418	0.000718405	1.152986	0.249458	0.371059	-2.057366	0.040157	0.109017
ARL4D	379	0	0	NULL	NULL	NULL	-0.825914	0.40924	0.517019	1.754176	0.0800034	0.175486	3.176933	0.001579	0.0147493
ARL5A	26225	0	0	NULL	NULL	NULL	2.733793	0.00647942	0.0181436	1.205602	0.228532	0.351107	-2.172929	0.030246	0.0912718
ARL6IP1	23204	0	0	A-	A-	NULL	-1.308299	0.191364	0.284281	-0.022874	0.98176	0.988323	-1.025115	0.305793	0.484731
ARL6IP4	51329	0	0	N+	N+	DownAng	-3.989730	7.58801e-05	0.000424472	NaN	NaN	NaN	-2.808451	0.005168	0.0301271
ARL6IP5	10550	0	0	N-	N-	UpAng	5.560412	4.35529e-08	5.54105e-07	3.385799	0.000764675	0.00610382	-2.733588	0.006483	0.0346211
ARL8B	55207	0	0	NULL	NULL	NULL	1.427845	0.153951	0.239107	1.634470	0.10278	0.206574	-0.540862	0.58884	0.756908
ARMC1	55156	0	0	NULL	NULL	NULL	0.486750	0.626645	0.715883	1.405009	0.16063	0.276211	0.136781	0.891257	0.946793
ARMC4	55130	0	0	NULL	NULL	NULL	-3.388021	0.000758646	0.00304997	1.028102	0.304391	0.425918	1.163575	0.245142	0.413245
ARMC6	93436	0	0	A-;N+	N+;A-	NULL	-2.918790	0.00366978	0.0113864	NaN	NaN	NaN	-2.188747	0.02907	0.0895915
ARMC7	79637	0	0	NULL	NULL	NULL	-0.040404	0.967787	0.977731	1.370077	0.171268	0.287935	2.613844	0.009217	0.0438504
ARMC8	25852	0	0	NULL	NULL	DownAng	-3.963751	8.43557e-05	0.000464694	1.854940	0.0641839	0.152475	0.212214	0.832025	0.91836
ARMC9	80210	0	0	NULL	NULL	NULL	3.733955	0.000209822	0.00101604	1.956381	0.0509678	0.132402	-1.971098	0.049258	0.124899
ARMCX1	51309	0	0	N+	N+	NULL	-0.807847	0.419557	0.527342	3.666744	0.000271544	0.00255569	-0.137233	0.890901	0.946504
ARMCX2	9823	0	0	A-	A-	NULL	-1.667150	0.0961009	0.164473	1.813115	0.0704041	0.161249	-0.172338	0.86324	0.933997
ARMCX3	51566	0	0	N-	N-	NULL	3.999999	7.2758e-05	0.000409286	1.718709	0.0862766	0.184681	-0.172338	0.86324	0.933997
ARMCX4	100131755	0	0	A-;N+	N+;A-	NULL	-2.542604	0.0112986	0.0287793	5.047365	6.25076e-07	1.28357e-05	-0.137233	0.890901	0.946504
ARMCX5	64860	0	0	N+	N+	NULL	-2.512042	0.0123124	0.030781	-1.582772	0.114096	0.220862	-0.305959	0.75976	0.878421
ARMCX6	54470	0	0	N+	N+	NULL	-1.575363	0.115795	0.190486	1.051161	0.293684	0.415476	-0.172338	0.86324	0.933997
ARNT	405	0	0	N+	N+	NULL	-0.985320	0.324936	0.431586	2.102324	0.0360164	0.105819	-3.462109	0.000581	0.0090071
ARNT2	9915	0	0	A-;N+	N+;A-	NULL	-2.687639	0.00743197	0.0203337	6.890004	1.65724e-11	1.05519e-09	-0.357520	0.720851	0.852691
ARNTL	406	0	0	A+	A+	NULL	3.479446	0.000545656	0.00230927	1.536370	0.12507	0.234587	0.440202	0.659978	0.80927
ARNTL2	56938	0	0	NULL	NULL	NULL	1.283403	0.199936	0.294422	3.521476	0.000467801	0.00410169	-0.987346	0.323944	0.502883
ARPC1A	10552	0	0	N+;A-	A+;N-	UpAng	6.528508	1.61245e-10	3.12571e-09	2.143472	0.0325494	0.0986885	-4.652551	4e-06	0.0004752
ARPC2	10109	0	0	A+	A+	NULL	3.614686	0.000330681	0.0015041	1.310324	0.190678	0.309669	-2.924422	0.003604	0.024168
ARPC3	10094	0	0	NULL	NULL	NULL	1.780696	0.0755597	0.134506	2.389345	0.0172422	0.06458	-2.177884	0.029871	0.0908445
ARPC4	10093	0	0	NULL	NULL	NULL	1.751622	0.0804423	0.141882	2.376151	0.017867	0.0660322	-0.077190	0.938502	0.970757
ARPC5	10092	0	0	N-	N-	NULL	3.391959	0.000748063	0.00301334	2.379524	0.0177033	0.0656827	-4.006822	7.1e-05	0.0027442
ARPC5L	81873	0	0	NULL	NULL	NULL	2.279970	0.023023	0.0508118	0.887187	0.375398	0.49211	3.015920	0.00269	0.0201723
ARPP19	10776	0	0	A-	A-	NULL	-0.409678	0.682215	0.761668	0.274505	0.783809	0.844423	1.726307	0.084897	0.183413
ARPP21	10777	0	0	NULL	NULL	DownAng	-3.760873	0.000189026	0.000926522	NaN	NaN	NaN	-0.631321	0.528113	0.704497
ARR3	407	0	0	NULL	NULL	NULL	-1.410678	0.158952	0.245078	0.215785	0.829242	0.879126	-0.487104	0.626393	0.784661
ARRB1	408	0	0	NULL	NULL	NULL	1.646903	0.100196	0.169921	NaN	NaN	NaN	-2.029603	0.042916	0.113588
ARRB2	409	0	0	N-	N-	NULL	0.637347	0.524186	0.626	1.743027	0.081934	0.178609	-0.115411	0.908165	0.955135
ARSA	410	0	0	N-	N-	NULL	2.909335	0.00378072	0.01166	0.447311	0.654841	0.739757	NaN	NaN	NaN
ARSB	411	0	0	A+	A+	NULL	4.631121	4.62579e-06	3.7579e-05	NaN	NaN	NaN	1.841545	0.066132	0.153393
ARSD	414	0	0	N+	N+	NULL	-3.237671	0.00128383	0.00478274	0.452995	0.650746	0.73627	0.838320	0.402244	0.58479
ARSE	415	0	0	N+	N+	NULL	-0.123361	0.90187	0.93127	2.607862	0.00937906	0.042635	0.749884	0.453671	0.637466
ARSF	416	0	0	NULL	NULL	NULL	-2.235443	0.025822	0.0557346	3.233734	0.00130129	0.00940956	0.774541	0.438971	0.623016
ARSJ	79642	0	0	N+;A-	A+;N-	NULL	4.257461	2.46337e-05	0.000161465	NaN	NaN	NaN	3.056263	0.002358	0.0187016
ART1	417	0	0	N+	N+	NULL	-3.016348	0.00268656	0.00881652	1.791067	0.0738777	0.166796	-0.174215	0.861765	0.933673
ART3	419	0	0	NULL	NULL	NULL	-0.319414	0.749544	0.814924	-2.026620	0.0432231	0.119161	2.268214	0.023735	0.0786608
ART4	420	0	0	NULL	NULL	NULL	-1.228199	0.219941	0.317486	-6.693394	5.78176e-11	3.18904e-09	-2.252257	0.02473	0.0806488
ARTN	9048	0	0	NULL	NULL	NULL	-2.433496	0.0152976	0.0367274	6.232300	9.66346e-10	4.00337e-08	-0.377796	0.705739	0.842411
ARVCF	421	0	0	N+	N+	NULL	-2.522623	0.0119526	0.0300958	1.468185	0.142673	0.25524	0.654186	0.513286	0.692198
ASAH1	427	0	0	N+	N+	NULL	-2.351262	0.019091	0.0438393	2.367876	0.0182641	0.0670036	0.682344	0.495332	0.675975
ASAP1	50807	0	0	A+	A+	NULL	4.186257	3.34257e-05	0.000210668	-0.986097	0.324555	0.445078	1.742473	0.082036	0.178737
ASAP2	8853	0	0	A+	A+	NULL	0.767383	0.44321	0.550319	1.923179	0.0550161	0.139008	-0.371015	0.71078	0.846099
ASAP3	55616	0	0	NULL	NULL	NULL	-0.246390	0.80548	0.858946	0.898200	0.369505	0.487009	-0.568267	0.570103	0.741264
ASB1	51665	0	0	NULL	NULL	NULL	-2.050071	0.0408703	0.080924	NaN	NaN	NaN	-2.199765	0.028271	0.0879842
ASB13	79754	0	0	NULL	NULL	NULL	-2.395097	0.0169772	0.0399329	1.167808	0.243432	0.365186	-0.412948	0.679818	0.823815
ASB4	51666	0	0	NULL	NULL	NULL	-0.357127	0.721145	0.792814	1.219940	0.223054	0.345488	-4.085176	5.1e-05	0.00219689
ASB6	140459	0	0	NULL	NULL	NULL	0.401673	0.688094	0.766779	-0.180034	0.857197	0.899859	2.720318	0.006744	0.0355222
ASB7	140460	0	0	A-	A-	NULL	-0.750117	0.453532	0.560248	NaN	NaN	NaN	NaN	NaN	NaN
ASB8	140461	0	0	NULL	NULL	NULL	-1.607828	0.108494	0.181045	1.902092	0.0577244	0.143472	-2.314143	0.021056	0.0728161
ASB9	140462	0	0	N+	N+	NULL	-2.592048	0.00981531	0.0256491	2.092042	0.0369345	0.107715	0.651210	0.515203	0.693781
ASCC1	51008	0	0	N+;A-	A+;N-	NULL	0.594278	0.552591	0.652011	NaN	NaN	NaN	0.236556	0.813097	0.909026
ASCC2	84164	0	0	NULL	NULL	NULL	1.104479	0.269908	0.372006	NaN	NaN	NaN	2.643131	0.008469	0.0414489
ASCC3	10973	0	0	A+	A+	NULL	0.750358	0.453386	0.560181	1.469612	0.142286	0.254836	0.033415	0.973357	0.986948
ASCL1	429	0	0	N+	N+	NULL	-2.609858	0.00932524	0.0245885	0.128781	0.897582	0.928317	-1.916949	0.055801	0.135768
ASCL2	430	0	0	N+;A-	A+;N-	NULL	0.079332	0.9368	0.956013	-0.524487	0.600169	0.693267	-0.006273	0.994998	0.996676
ASCL3	56676	0	0	NULL	NULL	NULL	-1.501135	0.133942	0.213757	2.335951	0.0198874	0.0710359	-0.016810	0.986595	0.992575
ASF1A	25842	0	0	A-	A-	NULL	-2.115024	0.0349142	0.070878	4.511633	8.00934e-06	0.000122754	0.184772	0.853481	0.929408
ASF1B	55723	0	0	A-;N+	N+;A-	NULL	-2.178917	0.0297967	0.0624322	2.912316	0.00374542	0.0218529	-3.527188	0.000458	0.00816586
ASGR1	432	0	0	NULL	NULL	NULL	-1.952727	0.0514007	0.0977584	4.563142	6.32635e-06	0.000101898	-0.113086	0.910006	0.956091
ASGR2	433	0	0	NULL	NULL	NULL	-0.471909	0.637195	0.724615	0.980706	0.327205	0.447436	0.104090	0.917139	0.96001
ASH1L	55870	0	0	A-;N+	N+;A-	NULL	-3.491023	0.000523083	0.00223198	2.955735	0.00326418	0.0197748	-2.609368	0.009336	0.0441232
ASH2L	9070	0	0	N+	N+	NULL	-0.844980	0.39852	0.5066	1.721760	0.0857217	0.183759	0.158332	0.874257	0.938272
ASIP	434	0	0	NULL	NULL	NULL	-1.645644	0.100456	0.170257	-0.616854	0.537607	0.638813	-1.631009	0.103504	0.21379
ASL	435	0	0	N+;A-	A+;N-	NULL	0.997339	0.319075	0.425403	1.146155	0.25227	0.373543	-3.569301	0.000392	0.00747316
ASLP1	436	0	0	NULL	NULL	NULL	-2.546457	0.0111763	0.0285149	NaN	NaN	NaN	NaN	NaN	NaN
ASMT	438	0	0	NULL	NULL	NULL	-1.812760	0.0704589	0.127138	NaN	NaN	NaN	NaN	NaN	NaN
ASMTL	8623	0	0	NULL	NULL	NULL	-0.448476	0.654001	0.738485	NaN	NaN	NaN	NaN	NaN	NaN
ASMTL-AS		0	0	NULL			-0.656968	0.511499	0.614241	NaN	NaN	NaN	NaN	NaN	NaN
ASNA1	439	0	0	NULL	NULL	NULL	-2.030201	0.0428566	0.0841027	NaN	NaN	NaN	-3.222050	0.001354	0.0135872
ASNS	440	0	0	NULL	NULL	NULL	-0.597012	0.550765	0.650294	1.861534	0.0632461	0.15129	-3.836953	0.00014	0.00413623
ASNSD1	54529	0	0	NULL	NULL	NULL	-3.392766	0.000745913	0.00300862	2.084726	0.037593	0.108833	-3.420381	0.000675	0.00961875
ASPA	443	0	0	NULL	NULL	UpAng	5.846801	8.97441e-09	1.30682e-07	3.375622	0.000795239	0.006294	0.822524	0.411163	0.594312
ASPH	444	0	0	NULL	NULL	NULL	3.883732	0.000116458	0.000611772	1.404486	0.160785	0.276285	-0.177622	0.859091	0.932198
ASPHD1	253982	0	0	N+;A-	A+;N-	NULL	2.205346	0.027877	0.059203	-0.854874	0.393024	0.507417	-1.265927	0.206116	0.36234
ASPM	259266	0	0	A-	A-	NULL	-0.115942	0.907744	0.934745	3.165995	0.00163833	0.0113617	-3.351197	0.000864	0.0107468
ASPN	54829	0	0	N-	N-	UpAng	23.856675	6.00794e-85	3.51608e-82	-1.212326	0.225951	0.348269	2.908519	0.003789	0.0248975
ASPSCR1	79058	0	0	A-;N+	N+;A-	NULL	-3.335247	0.000914556	0.00358763	2.129217	0.0337166	0.101129	NaN	NaN	NaN
ASRGL1	80150	0	0	A-	A-	NULL	-2.464226	0.014061	0.0342944	5.348744	1.34162e-07	3.2804e-06	-2.612104	0.009264	0.043967
ASS1	445	0	0	NULL	NULL	NULL	3.341015	0.000896168	0.00352784	2.225707	0.0264719	0.0857205	2.821621	0.004965	0.0295387
ASTE1	28990	0	0	N+	N+	DownAng	-4.618557	4.9028e-06	3.946e-05	2.034465	0.0424236	0.118004	0.049189	0.960788	0.980687
ASTN1	460	0	0	N+	N+	DownAng	-5.925176	5.75876e-09	8.67786e-08	1.993129	0.0467818	0.124949	-3.027759	0.002595	0.0197619
ASTN2	23245	0	0	N-	N-	NULL	0.549130	0.583158	0.678244	-0.759964	0.447629	0.556727	2.582915	0.010079	0.0463535
ASXL1	171023	0	0	A-	A-	NULL	-1.620512	0.105743	0.177393	NaN	NaN	NaN	-2.099567	0.036257	0.102078
ASXL2	55252	0	0	A-;N+	N+;A-	NULL	-2.426423	0.0155955	0.0372828	NaN	NaN	NaN	-0.987195	0.324015	0.502883
ATAD2	29028	0	0	A+	A+	NULL	3.109971	0.00197612	0.00683933	0.020705	0.983489	0.989224	2.416957	0.016002	0.0619337
ATAD2B	54454	0	0	NULL	NULL	NULL	-2.504251	0.0125834	0.0313184	NaN	NaN	NaN	-0.622322	0.534014	0.710047
ATAD3A	55210	0	0	A-	A-	DownAng	-4.240368	2.65168e-05	0.000172521	3.025842	0.00260635	0.016662	-1.036691	0.300373	0.479221
ATAD5	79915	0	0	N+	N+	NULL	-2.656444	0.00814531	0.0219965	2.225384	0.0264937	0.0857205	2.528399	0.011758	0.0512754
ATF1	466	0	0	N+	N+	NULL	-2.000050	0.0460267	0.0891378	2.232223	0.0260354	0.084937	-2.073008	0.038672	0.106426
ATF2	1386	0	0	NULL	NULL	NULL	-3.120737	0.0019066	0.00665119	0.894022	0.371734	0.489131	-2.805611	0.005213	0.0301867
ATF3	467	0	0	N-	N-	NULL	2.226225	0.0264369	0.0567343	-0.572749	0.567068	0.664252	-2.065731	0.039356	0.107678
ATF5	22809	0	0	A-	A-	NULL	-0.842852	0.399708	0.507533	0.449057	0.653582	0.738554	2.371857	0.018068	0.0670113
ATF6	22926	0	0	NULL	NULL	NULL	-2.696729	0.00723496	0.0198877	3.066355	0.00228227	0.0150884	-3.451269	0.000604	0.00918699
ATF6B	1388	0	0	A-;N+	N+;A-	NULL	-3.432844	0.000646052	0.00267339	2.685708	0.00747444	0.0365515	-1.432211	0.152707	0.290486
ATF7	11016	0	0	A-;N+	N+;A-	NULL	-2.215093	0.0271965	0.0580107	2.411429	0.0162439	0.0622734	-2.213061	0.027337	0.0858446
ATF7IP	55729	0	0	A-;N+	N+;A-	NULL	-2.790251	0.00546472	0.0157545	2.008622	0.0451059	0.121989	-2.074167	0.038567	0.106215
ATF7IP2	80063	0	0	A-	A-	DownAng	-5.660320	2.52892e-08	3.37097e-07	NaN	NaN	NaN	-0.505801	0.613216	0.775225
ATG10	83734	0	0	NULL	NULL	NULL	0.288062	0.773417	0.833993	1.075535	0.282646	0.404382	1.830375	0.06778	0.155924
ATG12	9140	0	0	NULL	NULL	NULL	1.106634	0.268976	0.371137	3.970745	8.19896e-05	0.000902361	2.441182	0.014977	0.0594759
ATG13	9776	0	0	NULL	NULL	NULL	-0.681560	0.495828	0.599894	NaN	NaN	NaN	-1.649600	0.099642	0.207216
ATG14	22863	0	0	NULL	NULL	NULL	-3.047431	0.00242819	0.00810495	NaN	NaN	NaN	-0.182384	0.855354	0.93055
ATG16L1	55054	0	0	A-;N+	N+;A-	NULL	-2.137532	0.0330315	0.0677724	1.640503	0.10152	0.204919	-2.006664	0.045314	0.117932
ATG2A	23130	0	0	NULL	NULL	DownAng	-4.434234	1.13325e-05	8.31502e-05	NaN	NaN	NaN	-2.011013	0.044848	0.117165
ATG2B	55102	0	0	NULL	NULL	NULL	0.096121	0.923463	0.946174	0.365749	0.714713	0.787604	0.521504	0.602242	0.768258
ATG3	64422	0	0	A-;N+	N+;A-	NULL	-0.104714	0.916644	0.940992	NaN	NaN	NaN	-0.833696	0.404842	0.588037
ATG4A	115201	0	0	NULL	NULL	NULL	1.597324	0.110815	0.18382	3.693419	0.000246803	0.00234377	-0.152237	0.87906	0.940215
ATG4B	23192	0	0	N+	N+	DownAng	-4.888781	1.36306e-06	1.25483e-05	NaN	NaN	NaN	-1.246384	0.213209	0.372201
ATG5	9474	0	0	N+;A-	A+;N-	NULL	0.196177	0.84455	0.888457	-0.258233	0.796331	0.853842	-0.306093	0.759659	0.878421
ATG7	10533	0	0	A+	A+	NULL	2.895076	0.00395381	0.0121299	-1.693764	0.0909244	0.190508	-0.301736	0.762977	0.88072
ATG9A	79065	0	0	NULL	NULL	NULL	-2.428926	0.0154895	0.0370794	1.294892	0.195946	0.315288	-3.136446	0.001809	0.0161076
ATHL1	80162	0	0	A-	A-	NULL	-1.646282	0.100324	0.17009	NaN	NaN	NaN	-0.225404	0.821755	0.913137
ATIC	471	0	0	NULL	NULL	NULL	-3.419987	0.000676641	0.00277013	2.993832	0.00288921	0.0179855	-3.259122	0.001192	0.0125716
ATL2	64225	0	0	NULL	NULL	NULL	-3.014747	0.00270053	0.00885525	2.336412	0.0198577	0.0709566	-1.788928	0.074219	0.166694
ATM	472	0	0	A-	A-	NULL	-0.218836	0.826866	0.87498	2.291433	0.0223468	0.0767866	0.077571	0.9382	0.970757
ATMIN	23300	0	0	A+	A+	NULL	1.522655	0.128467	0.206441	2.393059	0.0170706	0.0642055	-0.196886	0.843995	0.923129
ATN1	1822	0	0	NULL	NULL	NULL	-2.962659	0.00319288	0.0101818	2.628738	0.00882975	0.0409023	-3.451956	0.000603	0.00918415
ATOH1	474	0	0	NULL	NULL	NULL	-3.373988	0.00079749	0.00318633	2.969861	0.00312024	0.0191102	1.337342	0.181706	0.330018
ATOX1	475	0	0	NULL	NULL	NULL	3.934992	9.47821e-05	0.000511806	2.044248	0.0414441	0.11636	2.182910	0.029497	0.0901932
ATP10A	57194	0	0	N+;A-	A+;N-	UpAng	10.056499	8.07233e-22	4.08267e-20	0.351036	0.725707	0.796204	2.213168	0.027329	0.0858446
ATP10B	23120	0	0	A-	A-	NULL	-1.050163	0.294142	0.398568	NaN	NaN	NaN	2.320165	0.020729	0.0722506
ATP10D	57205	0	0	NULL	NULL	UpAng	7.318763	9.84549e-13	2.46883e-11	1.369296	0.171512	0.288243	3.128299	0.001859	0.0163656
ATP11A	23250	0	0	A-;N+	N+;A-	NULL	-1.218101	0.223751	0.321889	NaN	NaN	NaN	0.710793	0.477539	0.659912
ATP11B	23200	0	0	NULL	NULL	NULL	3.462871	0.000579564	0.0024335	-0.105451	0.916059	0.941668	-0.017987	0.985656	0.992073
ATP12A	479	0	0	NULL	NULL	NULL	-3.365591	0.000821613	0.00326996	1.100524	0.271625	0.392921	1.478281	0.13995	0.271143
ATP13A1	57130	0	0	NULL	NULL	NULL	-1.824345	0.0686872	0.124343	NaN	NaN	NaN	-2.106198	0.035679	0.1012
ATP13A2	23400	0	0	NULL	NULL	NULL	-0.116875	0.907005	0.934375	0.989813	0.322737	0.443225	-0.141182	0.887781	0.945251
ATP13A3	79572	0	0	NULL	NULL	NULL	1.021868	0.30733	0.412797	NaN	NaN	NaN	-0.026260	0.97906	0.989373
ATP1A1	476	0	0	NULL	NULL	NULL	-2.264721	0.0239503	0.0524407	4.658887	4.06597e-06	6.88819e-05	-1.482429	0.138852	0.269768
ATP1A2	477	0	0	N+	N+	NULL	-2.329230	0.020238	0.0459575	NaN	NaN	NaN	-3.867307	0.000124	0.00393108
ATP1A3	478	0	0	N-	N-	NULL	0.248080	0.804173	0.85785	4.221570	2.87461e-05	0.00036606	-1.303723	0.192922	0.344349
ATP1B1	481	0	0	N+	N+	NULL	-1.935923	0.0534316	0.101058	2.034112	0.0424592	0.118023	-3.193680	0.001491	0.0144184
ATP1B2	482	0	0	N+	N+	DownAng	-3.870038	0.000122997	0.000641066	0.571542	0.567885	0.66488	-0.217076	0.828236	0.917138
ATP1B3P1	484	0	0	NULL	NULL	NULL	-1.561952	0.118922	0.194588	NaN	NaN	NaN	NaN	NaN	NaN
ATP1B4	23439	0	0	NULL	NULL	NULL	-1.439939	0.150501	0.234757	0.247660	0.804498	0.85978	-0.350050	0.726446	0.856912
ATP2A1	487	0	0	NULL	NULL	NULL	-3.003827	0.00279758	0.00912672	1.414623	0.157792	0.272722	-0.882184	0.378094	0.560879
ATP2A2	488	0	0	NULL	NULL	NULL	-0.317624	0.7509	0.816109	1.776021	0.076328	0.170342	-2.100360	0.036191	0.101985
ATP2A3	489	0	0	N-	N-	NULL	1.455967	0.146019	0.229076	0.388419	0.697869	0.775255	0.321921	0.747644	0.870426
ATP2B1	490	0	0	NULL	NULL	NULL	0.390603	0.696255	0.773896	-2.365781	0.0183666	0.0672092	-0.987122	0.324054	0.502883
ATP2B2	491	0	0	NULL	NULL	NULL	-2.553668	0.0109504	0.0280844	0.169438	0.86552	0.906012	-0.210039	0.833722	0.91902
ATP2B3	492	0	0	NULL	NULL	NULL	-3.146980	0.00174649	0.00619464	1.465805	0.14332	0.256011	0.584129	0.559393	0.732233
ATP2B4	493	0	0	NULL	NULL	NULL	0.335173	0.737633	0.805465	3.201188	0.00145429	0.0103347	-3.115124	0.001944	0.0168683
ATP2C1	27032	0	0	NULL	NULL	NULL	0.737429	0.461202	0.567322	2.752526	0.0061253	0.0317198	0.075332	0.93998	0.971574
ATP2C2	9914	0	0	NULL	NULL	DownAng	-3.745177	0.000200903	0.000977086	NaN	NaN	NaN	-1.096140	0.273536	0.448971
ATP4A	495	0	0	N+	N+	NULL	-1.926832	0.054558	0.102715	0.867948	0.385833	0.500981	-2.270159	0.023614	0.0782958
ATP4B	496	0	0	NULL	NULL	NULL	-3.608566	0.000338377	0.00153286	1.143220	0.253486	0.374757	NaN	NaN	NaN
ATP5A1	498	0	0	NULL	NULL	NULL	0.142630	0.886639	0.920984	1.902120	0.0577563	0.143478	1.190710	0.23432	0.398574
ATP5B	506	0	0	N+	N+	NULL	-2.042490	0.0416187	0.0821283	2.067424	0.0392001	0.111914	-1.386532	0.166189	0.308783
ATP5C1	509	0	0	NULL	NULL	NULL	0.347055	0.728694	0.798297	NaN	NaN	NaN	-0.252512	0.800746	0.90172
ATP5D	513	0	0	NULL	NULL	NULL	-0.790614	0.429538	0.537039	3.881015	0.000117728	0.00122735	1.103819	0.27019	0.444773
ATP5E	514	0	0	N+;A-	A+;N-	NULL	0.554840	0.579248	0.675231	2.426464	0.0155937	0.0607298	-0.756943	0.449432	0.633008
ATP5F1	515	0	0	NULL	NULL	NULL	-1.766802	0.0778619	0.137945	4.131668	4.21139e-05	0.00050961	-1.778337	0.075943	0.169386
ATP5G1	516	0	0	NULL	NULL	NULL	-0.684648	0.493879	0.598301	1.846615	0.0653843	0.154122	3.290886	0.001068	0.0117137
ATP5G2	517	0	0	N+	N+	DownAng	-5.668138	2.42278e-08	3.24356e-07	0.081142	0.935361	0.955354	-2.256859	0.024438	0.0800602
ATP5G2P1	520	0	0	NULL	NULL	NULL	-2.319161	0.0207821	0.0468989	NaN	NaN	NaN	NaN	NaN	NaN
ATP5G3	518	0	0	NULL	NULL	NULL	-1.208436	0.227442	0.325873	0.423981	0.671759	0.753589	-2.805611	0.005213	0.0301867
ATP5H	10476	0	0	A+	A+	NULL	2.916833	0.0036925	0.0114453	0.440221	0.659964	0.74434	2.551392	0.011019	0.0492695
ATP5I	521	0	0	A-	A-	NULL	-0.239694	0.810664	0.863022	4.772395	2.38349e-06	4.29073e-05	0.939007	0.34817	0.528933
ATP5J	522	0	0	N+	N+	NULL	-0.380010	0.704097	0.77916	4.148846	3.91713e-05	0.000478274	0.145075	0.884709	0.943757
ATP5J2	9551	0	0	NULL	NULL	DownAng	-3.927607	9.76501e-05	0.000525446	1.194381	0.232886	0.355436	-4.690471	4e-06	0.0004752
ATP5L	10632	0	0	NULL	NULL	NULL	-1.345477	0.179071	0.269506	1.171139	0.242092	0.36385	-1.158920	0.247031	0.415932
ATP5S	27109	0	0	NULL	NULL	NULL	-3.474432	0.000555712	0.00234135	0.976113	0.329473	0.449744	0.089296	0.928881	0.966183
ATP5SL	55101	0	0	NULL	NULL	NULL	-0.075688	0.939697	0.958016	NaN	NaN	NaN	-1.384048	0.166948	0.309665
ATP6AP1	537	0	0	N+;A-	A+;N-	UpAng	4.882731	1.40363e-06	1.29025e-05	NaN	NaN	NaN	0.475341	0.634747	0.790614
ATP6AP2	10159	0	0	N-	N-	NULL	2.855033	0.00447919	0.0134299	1.090349	0.276076	0.397373	0.879739	0.379413	0.562466
ATP6V0A1	535	0	0	N+	N+	NULL	-0.120700	0.903977	0.932506	2.277176	0.0231906	0.0785467	2.873913	0.004223	0.0265964
ATP6V0A2	23545	0	0	A-;N+	N+;A-	NULL	-0.851570	0.394854	0.503121	NaN	NaN	NaN	-3.005596	0.002781	0.0205543
ATP6V0A4	50617	0	0	A-	A-	NULL	-1.034370	0.301456	0.406461	3.600569	0.000348687	0.00317162	-3.189963	0.001511	0.0144184
ATP6V0B	533	0	0	NULL	NULL	NULL	1.801767	0.0721748	0.129493	1.955894	0.0510254	0.132474	-0.974266	0.330386	0.510017
ATP6V0C	527	0	0	NULL	NULL	NULL	2.345604	0.01938	0.0443703	2.675665	0.00769886	0.0373121	-0.052739	0.957961	0.979396
ATP6V0D1	9114	0	0	NULL	NULL	NULL	2.594958	0.00973369	0.0254688	1.926371	0.0546156	0.138429	-0.716581	0.47396	0.657301
ATP6V0E1	8992	0	0	NULL	NULL	NULL	4.474556	9.45786e-06	7.07511e-05	0.543592	0.58696	0.681495	1.840948	0.066209	0.153531
ATP6V0E2	155066	0	0	NULL	NULL	NULL	-2.794794	0.00538968	0.0155857	NaN	NaN	NaN	-2.945647	0.003369	0.0231986
ATP6V1A	523	0	0	NULL	NULL	NULL	1.430705	0.15313	0.238002	2.336822	0.0198362	0.0709331	-0.417742	0.676312	0.821379
ATP6V1B1	525	0	0	NULL	NULL	NULL	-2.287740	0.0225628	0.0499633	9.640386	2.60857e-20	1.03115e-17	-3.177102	0.001578	0.0147493
ATP6V1B2	526	0	0	NULL	NULL	UpAng	5.850510	8.78889e-09	1.28132e-07	1.855179	0.0641498	0.152452	0.747242	0.455261	0.638884
ATP6V1C1	528	0	0	NULL	NULL	NULL	4.824831	1.85557e-06	1.64776e-05	0.955318	0.339871	0.459507	4.811050	2e-06	0.0003762
ATP6V1D	51382	0	0	NULL	NULL	NULL	3.514206	0.000480479	0.00207487	1.703569	0.0890733	0.18833	-0.623860	0.532998	0.709364
ATP6V1E1	529	0	0	NULL	NULL	NULL	4.264577	2.3888e-05	0.000157081	1.138141	0.255598	0.376577	1.377486	0.168975	0.312683
ATP6V1F	9296	0	0	NULL	NULL	NULL	0.147361	0.882906	0.918013	1.936452	0.0533666	0.136437	-3.097451	0.002059	0.0173282
ATP6V1G1	9550	0	0	NULL	NULL	NULL	3.574624	0.000384205	0.00170526	1.485613	0.138002	0.249804	2.726453	0.006622	0.0351038
ATP6V1G2	534	0	0	NULL	NULL	NULL	-0.390798	0.69611	0.773876	0.431658	0.666173	0.748806	-1.543052	0.123437	0.245742
ATP6V1H	51606	0	0	NULL	NULL	NULL	1.046610	0.295777	0.400341	0.229804	0.818337	0.870572	1.154723	0.248744	0.417695
ATP7A	538	0	0	A+	A+	NULL	0.620951	0.53491	0.635911	1.581231	0.114448	0.221404	-0.140240	0.888526	0.945383
ATP7B	540	0	0	NULL	NULL	NULL	-3.221295	0.00135791	0.00501412	4.024566	6.57761e-05	0.000744652	2.472274	0.01375	0.0565946
ATP8A1	10396	0	0	A+	A+	NULL	1.274664	0.203011	0.297716	1.330868	0.183829	0.302461	2.277255	0.023187	0.0771715
ATP8A2	51761	0	0	N+	N+	NULL	-1.453146	0.146801	0.230125	-1.206252	0.228282	0.351007	1.711165	0.087668	0.18821
ATP8B1	5205	0	0	A-	A-	NULL	-2.522271	0.0119644	0.0301132	0.492269	0.622743	0.712573	1.818646	0.069553	0.158613
ATP8B2	57198	0	0	NULL	NULL	NULL	0.401573	0.688167	0.766779	1.152772	0.249546	0.371073	-3.299670	0.001036	0.0115983
ATP8B3	148229	0	0	NULL	NULL	NULL	-1.946326	0.0521666	0.098992	NaN	NaN	NaN	0.886961	0.375517	0.558158
ATP8B4	79895	0	0	A+	A+	NULL	4.370414	1.50452e-05	0.000106328	NaN	NaN	NaN	1.355181	0.175974	0.322096
ATP9A	10079	0	0	NULL	NULL	NULL	-0.916621	0.359776	0.467949	1.614984	0.106935	0.211817	-0.702428	0.482733	0.665014
ATP9B	374868	0	0	A-	A-	NULL	-0.137537	0.890661	0.923809	0.862405	0.388872	0.503511	NaN	NaN	NaN
ATPAF2	91647	0	0	N+	N+	NULL	-0.290915	0.771235	0.832395	NaN	NaN	NaN	2.352011	0.01905	0.0691091
ATPIF1	93974	0	0	N+	N+	NULL	-1.272654	0.203723	0.298564	1.838449	0.0665799	0.156077	-0.479466	0.631812	0.788843
ATR	545	0	0	NULL	NULL	NULL	-1.341845	0.180246	0.271041	1.387169	0.165999	0.282025	-0.253965	0.799625	0.901195
ATRIP	84126	0	0	A-	A-	NULL	-0.960382	0.33732	0.443861	NaN	NaN	NaN	-2.660886	0.008039	0.0399404
ATRN	8455	0	0	N+	N+	NULL	-0.104984	0.91643	0.940992	1.304315	0.192717	0.311732	-2.424401	0.015685	0.0611228
ATRNL1	26033	0	0	N+	N+	DownAng	-5.864943	8.102e-09	1.18965e-07	0.308068	0.758157	0.823521	-0.197572	0.843467	0.922956
ATRX	546	0	0	NULL	NULL	NULL	-0.372987	0.709314	0.783733	0.903433	0.366724	0.484084	-0.295249	0.767929	0.883201
ATXN1	6310	0	0	NULL	NULL	NULL	2.079489	0.0380734	0.0762217	2.191482	0.0288703	0.0907391	-2.309210	0.021334	0.0733848
ATXN10	25814	0	0	NULL	NULL	NULL	-0.817086	0.414262	0.521755	3.188113	0.00152031	0.0107375	4.444543	1.1e-05	0.000906175
ATXN2	6311	0	0	NULL	NULL	DownAng	-4.035801	6.27995e-05	0.00036218	-0.056431	0.95502	0.968703	-2.122495	0.034283	0.0984274
ATXN2L	11273	0	0	A-;N+	N+;A-	NULL	-1.779908	0.0756887	0.134697	-0.644659	0.519439	0.622291	-0.746366	0.455789	0.63909
ATXN3	4287	0	0	A-;N+	N+;A-	NULL	-0.120826	0.903877	0.932481	1.599665	0.110295	0.215992	0.798346	0.425042	0.608991
ATXN3L	92552	0	0	A-	A-	NULL	-1.109337	0.26781	0.369924	NaN	NaN	NaN	0.795036	0.426961	0.61112
ATXN7	6314	0	0	A-	A-	NULL	-1.564313	0.118367	0.193938	2.490340	0.0130806	0.0537441	-2.522111	0.011969	0.0518948
ATXN7L1	222255	0	0	NULL	NULL	NULL	-2.124639	0.034099	0.0696326	NaN	NaN	NaN	-4.177621	3.5e-05	0.00172493
ATXN7L3B	552889	0	0	NULL	NULL	NULL	-2.285221	0.0227111	0.0502194	NaN	NaN	NaN	-0.642565	0.520794	0.698293
AUH	549	0	0	A-	A-	NULL	-0.671584	0.502154	0.605878	2.042573	0.0416104	0.116551	3.100737	0.002037	0.0172724
AUP1	550	0	0	NULL	NULL	NULL	-1.944490	0.052388	0.0993287	2.880646	0.0041363	0.023625	-3.318005	0.000971	0.0113442
AURKA	6790	0	0	NULL	NULL	NULL	-0.081350	0.935196	0.954773	2.858152	0.0044361	0.0248644	-0.741076	0.458987	0.642377
AURKAIP1	54998	0	0	NULL	NULL	NULL	-1.296833	0.195277	0.289047	NaN	NaN	NaN	-1.355988	0.175702	0.321754
AURKB	9212	0	0	A-;N+	N+;A-	NULL	-1.163593	0.245135	0.345534	2.612125	0.00926446	0.0423451	-0.062368	0.950294	0.975708
AURKC	6795	0	0	A-	A-	NULL	-0.654757	0.512921	0.615337	NaN	NaN	NaN	2.426498	0.01559	0.0609358
AUTS2	26053	0	0	N+	N+	NULL	-2.110068	0.0353408	0.0715919	1.277656	0.201954	0.322115	-3.623985	0.000321	0.0067089
AVEN	57099	0	0	A+	A+	NULL	2.809970	0.00514572	0.0150002	0.383510	0.701502	0.777925	2.301181	0.021785	0.0742123
AVIL	10677	0	0	N+	N+	NULL	-1.600542	0.1101	0.182929	4.764476	2.47485e-06	4.41333e-05	-1.472818	0.141414	0.273194
AVL9	23080	0	0	NULL	NULL	NULL	0.441644	0.658934	0.742215	1.810690	0.0707795	0.161687	-1.398242	0.162646	0.304415
AVP	551	0	0	A-;N+	N+;A-	NULL	-2.387934	0.0173078	0.0405013	-1.051906	0.293343	0.415179	-2.225324	0.026494	0.0840628
AVPI1	60370	0	0	N+	N+	NULL	-0.537211	0.591357	0.685574	2.270150	0.0236165	0.0796109	-1.142891	0.253619	0.423737
AVPR1A	552	0	0	NULL	NULL	NULL	-2.750556	0.0061617	0.0174126	3.894208	0.000112155	0.00117961	-0.716816	0.473814	0.657211
AVPR1B	553	0	0	N-	N-	NULL	0.411541	0.680849	0.760833	2.619542	0.00906806	0.0416806	-3.012736	0.002717	0.0203073
AVPR2	554	0	0	NULL	NULL	NULL	-1.669064	0.0957208	0.164005	2.358533	0.0187251	0.067924	-0.289017	0.772685	0.885063
AXIN1	8312	0	0	A-	A-	NULL	-2.976830	0.00305138	0.00982229	3.118133	0.00192321	0.0130698	0.842895	0.399686	0.582196
AXL	558	0	0	NULL	NULL	UpAng	9.012390	4.09477e-18	1.59761e-16	6.951073	1.11763e-11	7.46688e-10	-1.173244	0.24125	0.407963
AZGP1	563	0	0	NULL	NULL	DownAng	-5.066310	5.68694e-07	5.62741e-06	4.046570	6.00668e-05	0.00069157	-4.876269	1e-06	0.000268714
AZGP1P1	646282	0	0	NULL	NULL	DownAng	-4.345087	1.68199e-05	0.000116855	NaN	NaN	NaN	-4.971142	1e-06	0.000268714
AZI1	22994	0	0	A-;N+	N+;A-	DownAng	-4.241624	2.63739e-05	0.000171773	NaN	NaN	NaN	NaN	NaN	NaN
AZI2	64343	0	0	N-	N-	NULL	1.949881	0.0517401	0.0982974	1.650603	0.0994377	0.202135	-0.156456	0.875735	0.939054
AZIN1	51582	0	0	A+	A+	NULL	1.266247	0.206005	0.301262	1.425457	0.154639	0.269235	4.531279	7e-06	0.000675231
AZU1	566	0	0	N+	N+	NULL	-2.054681	0.0404208	0.0801761	4.626528	4.72526e-06	7.80986e-05	0.896020	0.370663	0.552689
B2M	567	0	0	A+	A+	UpAng	4.929697	1.11693e-06	1.04787e-05	2.943121	0.00339781	0.0203761	0.700321	0.484045	0.666049
B3GALNT1	8706	0	0	NULL	NULL	NULL	-0.973941	0.330549	0.437104	-0.629107	0.529562	0.631546	1.309396	0.190988	0.341707
B3GALT1	8708	0	0	A-	A-	NULL	-3.055388	0.00236582	0.00793126	2.169343	0.0305215	0.0942877	-2.495644	0.012886	0.0545377
B3GALT2	8707	0	0	NULL	NULL	NULL	0.768180	0.442737	0.549898	-0.906659	0.365019	0.482638	-3.183333	0.001544	0.0145577
B3GALT4	8705	0	0	A-;N+	N+;A-	NULL	-0.212524	0.831784	0.878653	NaN	NaN	NaN	-2.641325	0.008511	0.0416003
B3GALT5	10317	0	0	NULL	NULL	NULL	-3.201504	0.00145273	0.00528695	-3.443925	0.00062092	0.00517179	0.025407	0.97974	0.989737
B3GAT1	27087	0	0	N+	N+	NULL	-3.327427	0.000940043	0.00366987	2.114994	0.0349168	0.103614	-0.115049	0.908451	0.955257
B3GAT3	26229	0	0	A-;N+	N+;A-	NULL	-0.964458	0.335275	0.441783	1.477745	0.140096	0.252247	-2.299700	0.021867	0.0743346
B3GNT1	11041	0	0	A-;N+	N+;A-	DownAng	-4.061182	5.65389e-05	0.00033073	0.267872	0.788907	0.848408	NaN	NaN	NaN
B3GNT2	10678	0	0	NULL	NULL	NULL	1.227164	0.220329	0.317943	-0.912104	0.362146	0.480381	-1.909147	0.056804	0.137543
B3GNT3	10331	0	0	A+	A+	NULL	1.494424	0.135686	0.21584	5.217740	2.64307e-07	5.97018e-06	-2.288912	0.022492	0.0756616
B3GNT4	79369	0	0	A-	A-	NULL	-2.517887	0.0121125	0.0303966	3.498670	0.000508654	0.00436706	-2.438518	0.015087	0.0597026
B3GNTL1	146712	0	0	A-	A-	NULL	-2.206053	0.0278271	0.0591176	0.101921	0.91886	0.943923	NaN	NaN	NaN
B4GALNT1	2583	0	0	NULL	NULL	NULL	-1.440738	0.150275	0.234524	2.166325	0.0307507	0.0946566	-1.313226	0.189695	0.339987
B4GALT1	2683	0	0	N-	N-	NULL	3.750715	0.000196634	0.000958601	4.456248	1.02689e-05	0.00015011	-0.749580	0.453853	0.637643
B4GALT2	8704	0	0	N+	N+	NULL	-0.316445	0.751794	0.816864	4.730048	2.91272e-06	5.10776e-05	-0.899134	0.369004	0.550732
B4GALT3	8703	0	0	NULL	NULL	NULL	-1.976135	0.0486801	0.0934248	3.702048	0.000237261	0.00227593	-3.799114	0.000163	0.00443281
B4GALT4	8702	0	0	A-;N+	N+;A-	NULL	-0.110308	0.912209	0.938242	1.451169	0.14735	0.260853	-0.578434	0.563227	0.73563
B4GALT5	9334	0	0	N-	N-	NULL	0.345782	0.729649	0.798877	1.630569	0.103601	0.207537	-0.993397	0.320987	0.500457
B4GALT6	9331	0	0	A-;N+	N+;A-	NULL	-0.169835	0.865207	0.904508	-0.519659	0.603528	0.696214	0.536764	0.591665	0.759328
B4GALT7	11285	0	0	N-	N-	NULL	1.767966	0.0776667	0.137639	0.625505	0.531921	0.633404	1.803623	0.07188	0.162801
B9D1	27077	0	0	N+	N+	DownAng	-3.998449	7.32213e-05	0.000410721	-3.181553	0.00155465	0.0109251	1.924412	0.054858	0.134161
BAALC	79870	0	0	NULL	NULL	NULL	-0.343759	0.73117	0.800096	2.889276	0.00402627	0.023052	4.955067	1e-06	0.000268714
BAAT	570	0	0	NULL	NULL	NULL	-2.367077	0.0183031	0.0423625	NaN	NaN	NaN	2.392677	0.017086	0.0645432
BACE1	23621	0	0	NULL	NULL	NULL	4.104119	4.72763e-05	0.000282875	2.640204	0.00854047	0.0399672	-1.103341	0.270397	0.445049
BACE2	25825	0	0	NULL	NULL	NULL	0.258371	0.796225	0.851631	2.125850	0.0339975	0.101682	-0.211034	0.832946	0.919017
BACH1	571	0	0	N+;A-	A+;N-	NULL	3.893560	0.000111969	0.00059136	2.762891	0.00593697	0.0309643	0.132846	0.894368	0.948402
BACH2	60468	0	0	N+;A-	A+;N-	NULL	2.714198	0.0068695	0.0190364	0.802252	0.422782	0.535294	0.521849	0.602005	0.768143
BAD	572	0	0	N-	N-	NULL	0.437021	0.662282	0.745166	0.932562	0.351489	0.470608	-2.136868	0.033082	0.0961474
BAG1	573	0	0	NULL	NULL	NULL	0.132923	0.894307	0.925683	-0.112905	0.910151	0.937117	-0.548610	0.583512	0.751943
BAG2	9532	0	0	N-	N-	NULL	2.771541	0.00578381	0.0164964	1.293401	0.19646	0.315791	-1.542241	0.123634	0.245874
BAG3	9531	0	0	N-	N-	UpAng	6.356724	4.59232e-10	8.29994e-09	1.790551	0.0739607	0.166831	-0.443703	0.657445	0.807357
BAG4	9530	0	0	N-	N-	NULL	0.425111	0.670935	0.752628	1.448280	0.148186	0.261698	0.216871	0.828396	0.917145
BAG5	9529	0	0	A+	A+	NULL	0.315685	0.752371	0.817167	NaN	NaN	NaN	-0.731742	0.464661	0.648291
BAHCC1	57597	0	0	A-;N+	N+;A-	NULL	-0.930581	0.352512	0.460352	NaN	NaN	NaN	NaN	NaN	NaN
BAHD1	22893	0	0	A-	A-	NULL	-3.004739	0.00278936	0.00910593	1.459600	0.145018	0.258024	1.781962	0.075353	0.168459
BAI1	575	0	0	NULL	NULL	NULL	-1.587384	0.113048	0.186717	1.858524	0.0636728	0.151642	2.250671	0.024831	0.0808082
BAI2	576	0	0	N+;A-	A+;N-	NULL	0.097538	0.922338	0.945188	1.257933	0.208994	0.330509	-0.562216	0.574215	0.744297
BAI3	577	0	0	A-	A-	NULL	-0.617792	0.53699	0.638136	0.775574	0.438361	0.549008	-0.088644	0.929401	0.966214
BAIAP2	10458	0	0	NULL	NULL	NULL	2.993127	0.00289577	0.0093828	1.192023	0.233809	0.356476	NaN	NaN	NaN
BAIAP3	8938	0	0	A-;N+	N+;A-	DownAng	-4.672665	3.81294e-06	3.17702e-05	0.466349	0.641165	0.7276	0.792981	0.428156	0.612132
BAK1	578	0	0	A+	A+	NULL	0.256712	0.797505	0.852439	-0.344366	0.730714	0.800495	-2.822325	0.004953	0.0294829
BAMBI	25805	0	0	N+	N+	NULL	-2.289197	0.0224773	0.0498101	0.787129	0.431574	0.543268	1.049856	0.29428	0.471902
BANK1	55024	0	0	NULL	NULL	NULL	0.744121	0.457147	0.563524	-0.434032	0.664449	0.747496	2.369213	0.018199	0.0673939
BANP	54971	0	0	NULL	NULL	DownAng	-5.415899	9.42578e-08	1.11387e-06	-0.362761	0.716934	0.789044	-0.870696	0.384339	0.566974
BAP1	8314	0	0	A-	A-	NULL	-2.327560	0.0203274	0.046127	1.901520	0.0577994	0.143545	-2.042176	0.041647	0.111472
BARD1	580	0	0	A-	A-	NULL	-1.469824	0.142229	0.224591	3.006390	0.00277452	0.017478	-2.520044	0.012039	0.0521182
BARX1	56033	0	0	NULL	NULL	NULL	2.431916	0.0153637	0.0368429	NaN	NaN	NaN	3.595939	0.000355	0.007029
BARX2	8538	0	0	A-;N+	N+;A-	NULL	-2.346990	0.0193088	0.0442487	1.719151	0.0861961	0.184634	-0.577489	0.563863	0.736205
BASP1	10409	0	0	NULL	NULL	UpAng	10.198434	2.4135e-22	1.24108e-20	-1.407963	0.159754	0.275042	-2.298025	0.021963	0.0744591
BAT2		0	0	NULL			-3.095554	0.00207286	0.0071081	1.829898	0.067851	0.157577	NaN	NaN	NaN
BAT2L1		0	0	A+			0.154128	0.87757	0.914399	NaN	NaN	NaN	NaN	NaN	NaN
BAT2L2		0	0	NULL			-2.101540	0.0360855	0.0728228	2.732675	0.00650112	0.0331414	NaN	NaN	NaN
BAT3		0	0	A-			-4.059198	5.70062e-05	0.000332829	2.938795	0.00344478	0.0205668	NaN	NaN	NaN
BATF	10538	0	0	NULL	NULL	NULL	2.690817	0.00736255	0.0201752	2.474756	0.0136581	0.055421	0.447620	0.654617	0.804794
BATF3	55509	0	0	N-	N-	UpAng	6.442795	2.72586e-10	5.08289e-09	0.475372	0.634726	0.72236	-2.308044	0.021394	0.0734603
BAX	581	0	0	N-	N-	NULL	2.297842	0.0219762	0.0489492	0.546690	0.584832	0.679689	1.898368	0.05821	0.139808
BAZ1A	11177	0	0	NULL	NULL	NULL	-1.075770	0.282541	0.385697	-1.152775	0.249545	0.371073	-0.823178	0.410793	0.594292
BAZ1B	9031	0	0	A-	A-	NULL	-2.525272	0.011864	0.0299156	1.420515	0.156071	0.27083	-3.613138	0.000333	0.00682076
BAZ2A	11176	0	0	NULL	NULL	NULL	-1.236995	0.216661	0.313635	0.355946	0.722029	0.793087	-1.461902	0.144384	0.277506
BAZ2B	29994	0	0	NULL	NULL	DownAng	-5.084336	5.19631e-07	5.20054e-06	NaN	NaN	NaN	-2.004575	0.045553	0.118404
BBC3	27113	0	0	A-;N+	N+;A-	NULL	-2.147866	0.0321967	0.0663588	0.804274	0.421615	0.53417	1.233972	0.21778	0.377643
BBOX1	8424	0	0	A+	A+	NULL	2.660097	0.00805872	0.0217865	5.523513	5.31285e-08	1.42785e-06	-0.888623	0.374628	0.557129
BBS1	582	0	0	A-;N+	N+;A-	DownAng	-5.610454	3.3205e-08	4.34137e-07	-3.185888	0.00153182	0.0107887	-1.988976	0.047239	0.121295
BBS10	79738	0	0	N+	N+	NULL	-2.778804	0.00565799	0.0162074	2.434421	0.015259	0.0599431	-0.920086	0.357961	0.539019
BBS4	585	0	0	NULL	NULL	NULL	-2.821889	0.0049612	0.0146183	3.692825	0.000245802	0.00233985	0.311048	0.755892	0.87651
BBS7	55212	0	0	N+	N+	NULL	-2.288524	0.0225167	0.0498794	1.669705	0.0955938	0.196912	2.528500	0.011756	0.0512754
BBS9	27241	0	0	NULL	NULL	NULL	-2.266999	0.0238098	0.0522074	2.478224	0.0135276	0.0550261	-1.384533	0.166818	0.309605
BBX	56987	0	0	NULL	NULL	DownAng	-6.648742	7.64821e-11	1.53089e-09	1.991930	0.0469136	0.1252	-1.942584	0.052621	0.130481
BCAM	4059	0	0	NULL	NULL	NULL	-1.056830	0.291092	0.395131	3.259955	0.00118901	0.00879201	-0.143897	0.885638	0.944469
BCAN	63827	0	0	NULL	NULL	NULL	-3.095754	0.00207149	0.00710539	0.767642	0.443056	0.55299	-3.030117	0.002568	0.0196624
BCAP29	55973	0	0	NULL	NULL	NULL	1.463228	0.144023	0.226755	2.099970	0.036224	0.106165	-3.142521	0.001772	0.0159353
BCAP31	10134	0	0	NULL	NULL	NULL	2.544559	0.0112364	0.0286445	0.475621	0.634549	0.722346	0.453960	0.65005	0.802234
BCAR3	8412	0	0	NULL	NULL	NULL	-0.049990	0.96015	0.972457	1.852967	0.0644667	0.152782	0.471494	0.637493	0.792198
BCAS1	8537	0	0	NULL	NULL	NULL	-1.672476	0.0950461	0.162942	3.169166	0.00162091	0.0112574	-1.080052	0.280627	0.457136
BCAS2	10286	0	0	NULL	NULL	NULL	-1.131708	0.258291	0.360389	2.728135	0.00658994	0.0335042	-1.570613	0.11689	0.235365
BCAS3	54828	0	0	NULL	NULL	NULL	-2.859627	0.00441584	0.0132497	1.185112	0.236527	0.358892	4.075699	5.4e-05	0.00227404
BCAS4	55653	0	0	NULL	NULL	NULL	-1.553455	0.120937	0.197203	2.584680	0.0100247	0.0448817	-0.322931	0.74688	0.870069
BCAT1	586	0	0	N-	N-	NULL	2.809163	0.00515844	0.0150337	1.859459	0.06354	0.151602	-0.969761	0.332627	0.512216
BCAT2	587	0	0	N+	N+	NULL	-1.979990	0.0482438	0.0927446	2.152245	0.0318485	0.0970284	1.902188	0.057709	0.13893
BCCIP	56647	0	0	NULL	NULL	NULL	-2.050838	0.0407952	0.0808014	2.240253	0.0255061	0.0838158	-0.396717	0.691742	0.83328
BCHE	590	0	0	N-	N-	UpAng	9.559089	5.08547e-20	2.26451e-18	4.436817	1.12157e-05	0.0001622	0.756470	0.449716	0.633329
BCKDHA	593	0	0	A-;N+	N+;A-	NULL	-0.531877	0.595044	0.688744	NaN	NaN	NaN	-1.379928	0.168211	0.311422
BCKDHB	594	0	0	NULL	NULL	NULL	-2.507065	0.0124849	0.0311174	1.519976	0.129139	0.238855	0.357876	0.720584	0.852691
BCKDK	10295	0	0	N+	N+	NULL	-0.226054	0.821251	0.871518	0.994056	0.320669	0.441472	-0.931027	0.35228	0.533454
BCL10	8915	0	0	A+	A+	NULL	1.206270	0.228275	0.3266	2.129290	0.0337105	0.101129	0.825353	0.409556	0.593204
BCL11A	53335	0	0	A-;N+	N+;A-	DownAng	-4.349626	1.64878e-05	0.000115003	1.645728	0.100438	0.203298	-2.588971	0.009901	0.0458902
BCL11B	64919	0	0	N-	N-	NULL	1.603885	0.109361	0.182002	-0.149419	0.881282	0.915541	-0.071133	0.943321	0.972533
BCL2	596	0	0	A-;N+	N+;A-	DownAng	-4.450867	1.05197e-05	7.78368e-05	3.426758	0.000660366	0.00542399	1.551264	0.121459	0.242531
BCL2A1	597	0	0	A+	A+	UpAng	7.238583	1.68625e-12	4.1283e-11	1.114744	0.265488	0.386717	-0.146071	0.883922	0.94353
BCL2L1	598	0	0	NULL	NULL	NULL	1.881085	0.0605321	0.111938	1.633151	0.103057	0.206921	-2.283991	0.022782	0.0762039
BCL2L10	10017	0	0	A-	A-	DownAng	-4.164287	3.66944e-05	0.00022765	2.528911	0.0117433	0.0498918	1.569899	0.117056	0.235551
BCL2L11	10018	0	0	A-	A-	NULL	-2.321898	0.020633	0.0466224	NaN	NaN	NaN	-1.080544	0.280409	0.456908
BCL2L13	23786	0	0	NULL	NULL	NULL	2.118513	0.0346165	0.0704122	0.721159	0.471143	0.577859	1.449871	0.14771	0.282695
BCL2L14	79370	0	0	NULL	NULL	DownAng	-5.500148	6.02192e-08	7.41577e-07	4.535849	7.18757e-06	0.000112522	-2.548762	0.011104	0.0495335
BCL2L2	599	0	0	N-	N-	NULL	2.168161	0.0306099	0.0637296	2.270767	0.0235789	0.0795649	-0.515880	0.606161	0.770678
BCL3	602	0	0	NULL	NULL	UpAng	5.229371	2.49006e-07	2.66112e-06	1.143286	0.253458	0.374757	-0.526162	0.599003	0.765611
BCL6	604	0	0	A-;N+	N+;A-	NULL	-1.438633	0.15087	0.235185	2.208394	0.0276626	0.0880582	-0.056295	0.955129	0.977918
BCL7A	605	0	0	N+	N+	NULL	-2.609259	0.00934138	0.0246258	0.176836	0.859708	0.901803	-2.809414	0.005155	0.0301271
BCL7B	9275	0	0	NULL	NULL	NULL	-2.632931	0.00872297	0.0232751	-0.013000	0.989633	0.992562	-3.730036	0.000213	0.0053184
BCL7C	9274	0	0	A-	A-	NULL	-1.844982	0.065622	0.119587	1.622762	0.105261	0.209836	-1.308723	0.191222	0.341894
BCL9	607	0	0	A-	A-	NULL	-1.529932	0.126656	0.204279	3.436714	0.0006371	0.00526038	-2.536169	0.011504	0.0506858
BCLAF1	9774	0	0	A-	A-	NULL	-0.810816	0.417851	0.525574	1.716268	0.0867226	0.185218	-0.539891	0.589507	0.75705
BCMO1	53630	0	0	N+	N+	DownAng	-3.839022	0.000139115	0.000712979	3.220990	0.00135933	0.00975492	NaN	NaN	NaN
BCOR	54880	0	0	NULL	NULL	NULL	-2.334610	0.0199525	0.0454451	-1.017679	0.309315	0.42933	0.800926	0.423549	0.607469
BCORL1	63035	0	0	NULL	NULL	NULL	-3.133919	0.00182457	0.00642519	1.638424	0.101952	0.205283	0.184566	0.853644	0.929496
BCR	613	0	0	N+;A-	A+;N-	NULL	0.724530	0.469074	0.574367	0.709262	0.478487	0.584674	2.024331	0.04346	0.11452
BCRP7	100133163	0	0	NULL	NULL	NULL	0.599840	0.54888	0.648629	NaN	NaN	NaN	NaN	NaN	NaN
BCS1L	617	0	0	N+	N+	DownAng	-5.295958	1.76611e-07	1.9643e-06	1.026631	0.305083	0.426286	-3.662829	0.000275	0.00618257
BDH1	622	0	0	N+	N+	DownAng	-3.937039	9.40012e-05	0.000508037	-1.353024	0.17665	0.294665	0.109356	0.912963	0.957442
BDKRB1	623	0	0	N-	N-	NULL	4.468032	9.73956e-06	7.2633e-05	0.089860	0.928434	0.950866	0.522321	0.601673	0.767836
BDKRB2	624	0	0	N+;A-	A+;N-	UpAng	5.454446	7.68422e-08	9.27692e-07	4.134551	4.16058e-05	0.000504105	0.541216	0.588595	0.756698
BDNF	627	0	0	NULL	NULL	NULL	0.603276	0.546594	0.646424	0.131881	0.895131	0.926393	-1.034340	0.301468	0.48039
BEAN1	146227	0	0	NULL	NULL	UpAng	6.526454	1.63297e-10	3.15553e-09	NaN	NaN	NaN	0.064631	0.948493	0.975193
BECN1	8678	0	0	NULL	NULL	NULL	1.074653	0.28304	0.386154	-1.171072	0.242119	0.36385	2.482694	0.013362	0.0557262
BEGAIN	57596	0	0	N+	N+	NULL	-1.658815	0.0977704	0.166611	2.616461	0.00914919	0.0419518	0.346074	0.72943	0.858251
BEND5	79656	0	0	N+	N+	NULL	-1.702978	0.0891838	0.15468	0.438943	0.66089	0.74494	-0.171487	0.863909	0.934005
BEST1	7439	0	0	NULL	NULL	NULL	-0.093450	0.925583	0.947635	NaN	NaN	NaN	-2.308323	0.021379	0.0734603
BEST2	54831	0	0	A-	A-	NULL	-1.518129	0.129604	0.207942	NaN	NaN	NaN	-3.143061	0.001769	0.0159337
BET1	10282	0	0	NULL	NULL	NULL	-2.269914	0.0236309	0.05188	3.078153	0.00219542	0.0146469	-3.986465	7.7e-05	0.00291618
BET1L	51272	0	0	NULL	NULL	NULL	-0.873010	0.38307	0.491228	1.694889	0.0907092	0.190179	0.056445	0.95501	0.977918
BEX1	55859	0	0	N+	N+	DownAng	-3.939619	9.30259e-05	0.000503545	3.192446	0.00149813	0.0105951	-0.186857	0.851847	0.928475
BEX4	56271	0	0	A-;N+	N+;A-	NULL	-0.123572	0.901703	0.931177	NaN	NaN	NaN	-0.271298	0.786271	0.892473
BFAR	51283	0	0	A-	A-	NULL	-0.435050	0.663711	0.7465	1.968367	0.0495691	0.129978	-1.278817	0.201548	0.356252
BFSP1	631	0	0	N+	N+	NULL	-2.208008	0.0276897	0.0588562	2.835897	0.00475202	0.0260592	-2.405068	0.016524	0.0633956
BFSP2	8419	0	0	NULL	NULL	NULL	1.382937	0.167292	0.255215	-0.743651	0.457431	0.5655	-0.526378	0.598868	0.765525
BGN	633	0	0	N-	N-	UpAng	15.574102	5.43104e-45	6.81097e-43	6.814726	2.68311e-11	1.60092e-09	0.594805	0.552236	0.726064
BHLHB9	80823	0	0	A-;N+	N+;A-	DownAng	-4.842872	1.70152e-06	1.51864e-05	-0.419951	0.674699	0.755958	-0.261812	0.793572	0.897061
BHLHE40	8553	0	0	N-	N-	UpAng	8.986803	5.00635e-18	1.93484e-16	1.926390	0.0546133	0.138429	-0.568032	0.570262	0.741301
BHLHE41	79365	0	0	A-	A-	NULL	-0.323171	0.746699	0.812653	2.461863	0.0141528	0.0568881	-0.702453	0.482716	0.665014
BHMT	635	0	0	NULL	NULL	NULL	-0.996038	0.319706	0.426067	-3.296918	0.00104592	0.00796363	1.787540	0.074443	0.167097
BHMT2	23743	0	0	A-;N+	N+;A-	NULL	-1.597336	0.110813	0.18382	NaN	NaN	NaN	1.760703	0.078886	0.173617
BICC1	80114	0	0	N-	N-	UpAng	15.933376	1.19405e-46	1.64887e-44	NaN	NaN	NaN	0.728999	0.466344	0.650168
BICD1	636	0	0	A-;N+	N+;A-	DownAng	-4.159440	3.74554e-05	0.000230939	1.575773	0.115701	0.2231	-3.747955	0.000199	0.00505836
BICD2	23299	0	0	NULL	NULL	NULL	3.908096	0.000105628	0.00056149	1.774371	0.0766007	0.170787	2.949627	0.003328	0.0230143
BID	637	0	0	NULL	NULL	NULL	2.866580	0.00432153	0.0130112	1.611277	0.10774	0.212588	1.355592	0.175833	0.321925
BIK	638	0	0	NULL	NULL	NULL	0.688442	0.491489	0.595818	2.927611	0.00356896	0.021109	4.461735	1e-05	0.000855
BIN1	274	0	0	N+	N+	NULL	-0.971437	0.331793	0.438466	NaN	NaN	NaN	-1.267704	0.205496	0.361363
BIN2	51411	0	0	A+	A+	UpAng	5.426671	8.90386e-08	1.0583e-06	-5.277526	1.94301e-07	4.51797e-06	-1.875715	0.061266	0.144972
BIN3	55909	0	0	N+	N+	NULL	-2.845384	0.00461492	0.0137563	NaN	NaN	NaN	0.519109	0.603917	0.769027
BIRC2	329	0	0	N+;A-	A+;N-	NULL	2.469648	0.0138522	0.0339131	0.765186	0.444516	0.554374	0.177839	0.858921	0.932184
BIRC3	330	0	0	NULL	NULL	NULL	2.306594	0.0214789	0.0481182	1.612722	0.107426	0.212296	0.071482	0.943042	0.972388
BIRC5	332	0	0	A+	A+	NULL	1.044852	0.296588	0.401175	0.586199	0.558002	0.657021	1.764831	0.078188	0.172754
BIRC7	79444	0	0	N+	N+	NULL	-1.940878	0.0528258	0.100035	1.315731	0.188858	0.30779	-1.611886	0.107604	0.220803
BLCAP	10904	0	0	A-	A-	NULL	-2.874684	0.00421392	0.0127591	0.165060	0.868963	0.908613	-1.548314	0.122166	0.243684
BLK	640	0	0	NULL	NULL	NULL	-2.740202	0.00635623	0.0178883	2.047144	0.0411579	0.115823	0.506081	0.613018	0.775225
BLM	641	0	0	N+	N+	NULL	-2.548811	0.0111021	0.0283727	2.234532	0.0258822	0.0845526	-1.189552	0.23478	0.399236
BLMH	642	0	0	N+;A-	A+;N-	NULL	1.256798	0.209405	0.305397	0.205554	0.837222	0.885181	2.813681	0.005086	0.0299117
BLNK	29760	0	0	N-	N-	NULL	0.844191	0.39896	0.507003	3.750427	0.000196854	0.00193931	-1.392194	0.164472	0.306481
BLOC1S1	2647	0	0	NULL	NULL	NULL	-2.756064	0.00606042	0.0171856	2.664768	0.00794918	0.0381263	-1.979293	0.048321	0.12316
BLVRA	644	0	0	N-	N-	NULL	1.331848	0.183507	0.275104	4.657584	4.09071e-06	6.91776e-05	-1.024194	0.306229	0.484763
BLVRB	645	0	0	A+	A+	NULL	1.392786	0.164294	0.251453	NaN	NaN	NaN	-1.663842	0.096758	0.202675
BLZF1	8548	0	0	NULL	NULL	NULL	1.664549	0.0966193	0.165107	-1.240968	0.21519	0.337115	-3.190636	0.001507	0.0144184
BMI1	648	0	0	NULL	NULL	NULL	-2.891094	0.00400342	0.0122498	1.299852	0.194241	0.313245	0.293245	0.769454	0.883338
BMP1	649	0	0	N+;A-	A+;N-	UpAng	15.414819	2.92238e-44	3.62788e-42	NaN	NaN	NaN	0.894277	0.371599	0.553865
BMP10	27302	0	0	N+	N+	NULL	-1.246290	0.213232	0.309767	-0.839424	0.401634	0.515343	-2.886047	0.004066	0.0259699
BMP15	9210	0	0	N+	N+	NULL	-0.771519	0.440758	0.548045	-0.281625	0.778346	0.839587	0.163771	0.869976	0.936456
BMP2	650	0	0	N+;A-	A+;N-	UpAng	6.079164	2.37495e-09	3.82044e-08	-0.942173	0.346552	0.466015	-2.528884	0.011742	0.0512754
BMP2K	55589	0	0	NULL	NULL	NULL	0.764555	0.444891	0.552071	1.673969	0.0947523	0.195885	1.145206	0.252661	0.422637
BMP3	651	0	0	NULL	NULL	NULL	-0.572659	0.567129	0.664634	-0.859251	0.390607	0.504886	0.868207	0.385688	0.568219
BMP4	652	0	0	NULL	NULL	UpAng	11.135532	6.40107e-26	4.03431e-24	-2.244267	0.025245	0.083285	0.148028	0.882379	0.942259
BMP5	653	0	0	NULL	NULL	NULL	-0.299505	0.764677	0.827504	NaN	NaN	NaN	-1.366203	0.172479	0.317397
BMP6	654	0	0	A-;N+	N+;A-	NULL	-2.735900	0.00643868	0.0180661	1.817843	0.069677	0.160249	-1.047927	0.295168	0.473057
BMP7	655	0	0	N+	N+	NULL	-2.126863	0.0339127	0.0692913	2.105670	0.0357232	0.105218	-0.748381	0.454576	0.638403
BMP8A	353500	0	0	A-	A-	NULL	-0.635574	0.52534	0.626777	0.231068	0.817355	0.870067	-1.209864	0.22689	0.390285
BMP8B	656	0	0	A-;N+	N+;A-	NULL	-1.082718	0.279447	0.382373	2.476296	0.0136	0.0552563	-1.165810	0.244234	0.411899
BMPR1A	657	0	0	NULL	NULL	NULL	-3.060784	0.00232437	0.00780504	1.859371	0.0635525	0.151602	0.225362	0.821791	0.913137
BMPR1APS2	100533800	0	0	NULL	NULL	NULL	-1.887324	0.0596866	0.110585	NaN	NaN	NaN	NaN	NaN	NaN
BMPR1B	658	0	0	N+	N+	NULL	-2.790149	0.00546641	0.0157546	4.271543	2.31788e-05	0.000302889	1.270429	0.204511	0.359989
BMPR2	659	0	0	NULL	NULL	NULL	3.589822	0.000363008	0.00162764	1.766433	0.0779237	0.172483	-2.432877	0.015323	0.0603614
BMS1	9790	0	0	NULL	NULL	NULL	-3.140654	0.00178392	0.00630553	NaN	NaN	NaN	-0.935278	0.35009	0.531164
BMX	660	0	0	NULL	NULL	NULL	0.365007	0.715258	0.788317	-0.688764	0.491286	0.596813	0.514363	0.60722	0.77131
BNC1	646	0	0	N-	N-	UpAng	6.178816	1.32564e-09	2.23485e-08	-0.842787	0.399744	0.513593	-0.933429	0.351039	0.532146
BNC2	54796	0	0	A+	A+	UpAng	4.879807	1.42365e-06	1.3067e-05	-1.189796	0.234684	0.357261	-0.129002	0.897408	0.949529
BNIP1	662	0	0	NULL	NULL	NULL	2.324553	0.0204892	0.0463859	2.255981	0.0244963	0.0816286	1.999652	0.046066	0.119243
BNIP2	663	0	0	NULL	NULL	NULL	0.560313	0.575513	0.67228	4.632154	4.6037e-06	7.63871e-05	0.421672	0.673441	0.818928
BNIP3	664	0	0	N-	N-	NULL	0.135779	0.89205	0.924626	1.657192	0.0980981	0.200404	-0.467468	0.640365	0.794435
BNIP3L	665	0	0	N-	N-	NULL	1.929804	0.0541876	0.102189	0.937172	0.349115	0.468281	1.126102	0.260656	0.432676
BOLA1	51027	0	0	NULL	NULL	NULL	-2.152710	0.0318117	0.0657417	0.434149	0.664365	0.747496	-3.396353	0.000736	0.00989035
BOLA2B	654483	0	0	NULL	NULL	NULL	-0.997317	0.319085	0.425403	NaN	NaN	NaN	-1.435090	0.151872	0.289043
BPESC1	60467	0	0	N-	N-	NULL	2.339458	0.0196982	0.04499	-0.072411	0.942304	0.960012	0.289270	0.772492	0.885061
BPGM	669	0	0	N+;A-	A+;N-	NULL	1.400070	0.162103	0.248689	2.523494	0.0119234	0.0503641	-3.079862	0.002183	0.0178015
BPHL	670	0	0	N+	N+	NULL	-2.589415	0.00988968	0.0257946	5.286679	1.85312e-07	4.35162e-06	-0.685401	0.493401	0.673911
BPI	671	0	0	N+	N+	NULL	-3.003643	0.00279924	0.0091278	1.179648	0.238693	0.360847	-0.929078	0.353286	0.534475
BPTF	2186	0	0	NULL	NULL	NULL	-0.847900	0.396893	0.505316	3.192324	0.00149875	0.0105951	3.008021	0.00276	0.020493
BPY2	9083	0	0	A-	A-	NULL	-3.187098	0.00152555	0.00550471	NaN	NaN	NaN	NaN	NaN	NaN
BRAF	673	0	0	A-;N+	N+;A-	NULL	-2.256171	0.0244843	0.0533532	1.232823	0.218212	0.340377	-2.718531	0.006783	0.035689
BRAP	8315	0	0	A-;N+	N+;A-	NULL	-2.607076	0.00940032	0.0247537	2.383417	0.0175192	0.0653064	-2.255655	0.024515	0.0802193
BRCA1	672	1	0	N+	N+	NULL	-1.977123	0.0485679	0.0932801	0.490538	0.623965	0.713629	2.460352	0.014211	0.0575839
BRCA2	675	0	0	A-;N+	N+;A-	NULL	-1.080246	0.280545	0.383569	0.378920	0.704905	0.779876	2.068461	0.039099	0.107183
BRCC3	79184	0	0	NULL	NULL	NULL	0.099427	0.920838	0.944436	1.057593	0.290744	0.412238	0.606350	0.544553	0.718978
BRD1	23774	0	0	NULL	NULL	NULL	-0.455520	0.648929	0.73404	-1.441193	0.150146	0.264127	NaN	NaN	NaN
BRD2	6046	0	0	A-	A-	DownAng	-4.086009	5.0992e-05	0.000302604	2.007485	0.0452272	0.122169	-2.191002	0.028906	0.0892328
BRD3	8019	0	0	NULL	NULL	NULL	0.176328	0.860106	0.900631	-0.158599	0.874048	0.911253	3.348548	0.000872	0.0107468
BRD4	23476	0	0	A-	A-	NULL	-2.943708	0.00339148	0.0106884	-0.192117	0.847728	0.892905	-3.505068	0.000497	0.00847302
BRD7P3	23629	0	0	NULL	NULL	DownAng	-3.984848	7.74085e-05	0.000431843	NaN	NaN	NaN	-0.004416	0.996478	0.997273
BRD8	10902	0	0	A-;N+	N+;A-	DownAng	-4.863283	1.54208e-06	1.39971e-05	1.423089	0.155324	0.26986	2.147154	0.032252	0.0944953
BRD9	65980	0	0	NULL	NULL	NULL	-2.463272	0.014098	0.0343779	NaN	NaN	NaN	-1.376173	0.169378	0.313018
BRDT	676	0	0	N+	N+	NULL	-0.471519	0.637473	0.724615	-1.509815	0.131712	0.241728	0.429991	0.667383	0.813927
BRF1	2972	0	0	N+	N+	DownAng	-4.122327	4.38011e-05	0.000264528	-0.043348	0.965441	0.975703	-1.290516	0.197474	0.350368
BRF2	55290	0	0	NULL	NULL	NULL	-1.393318	0.164133	0.251239	2.718353	0.00678505	0.0342211	0.715167	0.474833	0.657951
BRIP1	83990	0	0	A-;N+	N+;A-	NULL	-2.177807	0.0298797	0.0625385	0.732260	0.464348	0.571964	3.687608	0.000251	0.00586498
BRIX1	55299	0	0	A-	A-	NULL	-0.749975	0.453617	0.560297	NaN	NaN	NaN	-1.793044	0.073556	0.165534
BRMS1	25855	0	0	NULL	NULL	NULL	-1.825371	0.068532	0.124099	NaN	NaN	NaN	-2.079658	0.038054	0.105347
BRP44	25874	0	0	NULL	NULL	NULL	-1.530602	0.12649	0.204118	1.901022	0.0578648	0.143595	NaN	NaN	NaN
BRP44L	51660	0	0	A-	A-	NULL	-1.250614	0.211651	0.307943	0.786793	0.43177	0.543407	NaN	NaN	NaN
BRPF1	7862	0	0	NULL	NULL	NULL	-3.231781	0.00131003	0.00485827	-0.057527	0.954148	0.968128	0.086621	0.931007	0.966993
BRS3	680	0	0	N+	N+	NULL	-0.821251	0.411888	0.519668	4.734209	2.85752e-06	5.02023e-05	-0.038305	0.969459	0.985209
BRSK2	9024	0	0	A-;N+	N+;A-	NULL	-1.369152	0.171557	0.260488	0.130642	0.89611	0.92729	-0.243680	0.807577	0.905635
BRWD1	54014	0	0	NULL	NULL	NULL	-3.263364	0.00117509	0.00443162	1.511568	0.131266	0.241327	0.320478	0.748738	0.87134
BSCL2	26580	0	0	A-	A-	NULL	-1.907012	0.0570828	0.106667	2.581126	0.0101271	0.0451505	-2.417130	0.015993	0.0619239
BSDC1	55108	0	0	N+	N+	NULL	-0.592773	0.553597	0.652759	1.330585	0.183929	0.302509	-0.538325	0.59059	0.758095
BSG	682	0	0	A-;N+	N+;A-	NULL	-2.262216	0.0241057	0.0527245	NaN	NaN	NaN	1.078789	0.281195	0.45788
BSN	8927	0	0	A-;N+	N+;A-	DownAng	-4.679911	3.68601e-06	3.09011e-05	3.019353	0.00266052	0.0169171	-1.904691	0.05739	0.138369
BSPRY	54836	0	0	NULL	NULL	NULL	-1.287126	0.198636	0.292961	NaN	NaN	NaN	2.597816	0.009659	0.0451487
BST1	683	0	0	A+	A+	NULL	3.883682	0.000116481	0.000611772	NaN	NaN	NaN	1.878228	0.060918	0.144498
BST2	684	0	0	NULL	NULL	NULL	0.679700	0.497004	0.601021	0.422511	0.672831	0.754473	-2.917646	0.003682	0.0244287
BTAF1	9044	0	0	NULL	NULL	NULL	-3.457685	0.000590571	0.00247043	2.511220	0.0123408	0.0515984	-0.550951	0.581909	0.750563
BTBD1	53339	0	0	NULL	NULL	NULL	-0.180057	0.857179	0.898791	0.423861	0.671846	0.753589	-0.842596	0.399849	0.582283
BTBD2	55643	0	0	NULL	NULL	DownAng	-3.907260	0.000105983	0.000563136	4.294048	2.10226e-05	0.00027894	1.212335	0.22596	0.388866
BTBD3	22903	0	0	NULL	NULL	DownAng	-4.901196	1.28332e-06	1.19124e-05	5.998389	3.7883e-09	1.36135e-07	-1.680437	0.093482	0.197314
BTBD7	55727	0	0	NULL	NULL	NULL	0.239670	0.810683	0.863022	2.307505	0.0214278	0.0749025	0.353272	0.724039	0.854849
BTC	685	0	0	A-	A-	NULL	-0.284572	0.776088	0.835888	NaN	NaN	NaN	1.979942	0.048246	0.123024
BTD	686	0	0	NULL	NULL	NULL	0.222622	0.823919	0.873003	0.281985	0.77807	0.839384	-0.163068	0.87053	0.936456
BTF3	689	0	0	NULL	NULL	NULL	-2.730656	0.00654049	0.0182771	1.061090	0.289153	0.410597	0.057129	0.954465	0.977681
BTF3P11	690	0	0	NULL	NULL	NULL	-1.203480	0.229351	0.327911	NaN	NaN	NaN	0.759391	0.447969	0.631733
BTF3P12	652963	0	0	NULL	NULL	NULL	-0.544404	0.586402	0.681095	NaN	NaN	NaN	NaN	NaN	NaN
BTF3P13	132556	0	0	NULL	NULL	NULL	0.053246	0.957556	0.971119	NaN	NaN	NaN	NaN	NaN	NaN
BTG1	694	0	0	N-	N-	NULL	1.626093	0.10455	0.175776	1.873933	0.0615135	0.149015	-0.796298	0.426228	0.610381
BTG2	7832	0	0	N+	N+	NULL	-1.480509	0.139357	0.220567	1.333829	0.182858	0.30128	-3.481708	0.000541	0.00869762
BTG3	10950	0	0	NULL	NULL	NULL	-0.057637	0.954061	0.968802	3.921221	0.000100196	0.00107045	0.435902	0.663093	0.811326
BTG4	54766	0	0	NULL	NULL	DownAng	-3.992550	7.50105e-05	0.000420182	0.502067	0.615838	0.706293	-0.932344	0.351598	0.532707
BTK	695	0	0	A+	A+	UpAng	5.934553	5.45928e-09	8.28328e-08	-0.112499	0.910472	0.937245	-0.151806	0.8794	0.940215
BTN1A1	696	0	0	A-;N+	N+;A-	NULL	-1.870471	0.0619932	0.11421	0.317116	0.751286	0.817575	-2.096238	0.036551	0.102558
BTN2A1	11120	0	0	A-	A-	NULL	-1.181002	0.238155	0.337904	NaN	NaN	NaN	-2.035465	0.042321	0.112623
BTN2A2	10385	0	0	A-	A-	NULL	-0.323096	0.746755	0.812653	NaN	NaN	NaN	-1.944094	0.052433	0.130257
BTN2A3		0	0	A-			-2.440429	0.0150105	0.0361795	2.014400	0.0444941	0.120952	NaN	NaN	NaN
BTN3A1	11119	0	0	A-	A-	NULL	-1.666887	0.0961532	0.16454	2.364608	0.0184242	0.0673047	-2.075487	0.03844	0.105968
BTN3A2	11118	0	0	A+	A+	NULL	0.165160	0.868884	0.907651	2.663245	0.00798475	0.0382582	-2.085237	0.037543	0.104491
BTN3A3	10384	0	0	A+	A+	NULL	0.092904	0.926016	0.947921	NaN	NaN	NaN	-2.155865	0.031559	0.0933128
BTNL2	56244	0	0	A-	A-	NULL	-2.121388	0.0343728	0.0700566	5.918179	5.99263e-09	2.01603e-07	-2.545991	0.011192	0.0498472
BTNL3	10917	0	0	A-	A-	NULL	-2.642099	0.0084935	0.0227965	NaN	NaN	NaN	1.931830	0.053933	0.132554
BTNL8	79908	0	0	NULL	NULL	NULL	-1.075274	0.282763	0.385871	-0.161718	0.871593	0.909859	1.838433	0.066589	0.154159
BTRC	8945	0	0	NULL	NULL	NULL	1.203082	0.229505	0.328085	1.496725	0.135086	0.246123	-1.214253	0.225226	0.388076
BUB1	699	0	0	NULL	NULL	NULL	-0.802282	0.422765	0.530236	-0.413554	0.679375	0.759782	-1.157800	0.247487	0.416264
BUB1B	701	0	0	NULL	NULL	NULL	-1.113564	0.265993	0.368178	NaN	NaN	NaN	1.266021	0.206094	0.36234
BUB3	9184	0	0	NULL	NULL	NULL	-2.865710	0.00433323	0.0130368	1.387649	0.165852	0.281954	-0.600235	0.548615	0.722871
BUD31	8896	0	0	NULL	NULL	DownAng	-3.680135	0.000258026	0.00122014	1.900474	0.0579379	0.14364	-4.408117	1.3e-05	0.00101185
BYSL	705	0	0	A-;N+	N+;A-	NULL	-2.272607	0.0234668	0.0516211	2.234403	0.0258907	0.0845526	-2.124083	0.034142	0.0982475
BZRAP1	9256	0	0	NULL	NULL	DownAng	-6.181127	1.30771e-09	2.20765e-08	-2.282465	0.0228744	0.077887	1.672805	0.094978	0.199985
BZW1	9689	0	0	A+	A+	NULL	0.223091	0.823555	0.872918	1.085283	0.278311	0.399809	-3.221456	0.001357	0.0135872
BZW1P2	151579	0	0	NULL	NULL	NULL	1.239490	0.215736	0.312702	NaN	NaN	NaN	NaN	NaN	NaN
BZW2	28969	0	0	A-	A-	NULL	-3.057400	0.00235028	0.00788561	1.507602	0.132278	0.242345	-0.590377	0.5552	0.728264
C10ORF10	11067	0	0	NULL	NULL	UpAng	4.945875	1.03196e-06	9.71115e-06	NaN	NaN	NaN	NaN	NaN	NaN
C10ORF110		0	0	NULL			-0.496090	0.620045	0.710165	NaN	NaN	NaN	NaN	NaN	NaN
C10ORF116	10974	0	0	NULL	NULL	NULL	0.212580	0.83174	0.878653	NaN	NaN	NaN	NaN	NaN	NaN
C10ORF118	55088	0	0	A-	A-	NULL	-1.725323	0.0850774	0.148904	NaN	NaN	NaN	NaN	NaN	NaN
C10ORF119		0	0	A-			-0.963289	0.335861	0.442367	NaN	NaN	NaN	NaN	NaN	NaN
C10ORF12	26148	0	0	A-	A-	NULL	-2.597218	0.00967073	0.025331	NaN	NaN	NaN	NaN	NaN	NaN
C10ORF137	26098	0	0	NULL	NULL	DownAng	-4.152777	3.8526e-05	0.000236506	NaN	NaN	NaN	NaN	NaN	NaN
C10ORF18		0	0	A-			-2.653453	0.00821682	0.0221603	NaN	NaN	NaN	NaN	NaN	NaN
C10ORF2	56652	0	0	N+	N+	DownAng	-5.801336	1.15826e-08	1.64567e-07	NaN	NaN	NaN	NaN	NaN	NaN
C10ORF26		0	0	N-			5.931447	5.55677e-09	8.41043e-08	NaN	NaN	NaN	NaN	NaN	NaN
C10ORF28		0	0	NULL			-1.736218	0.0831316	0.146067	NaN	NaN	NaN	NaN	NaN	NaN
C10ORF57	80195	0	0	N+	N+	NULL	-3.162627	0.00165703	0.00590701	NaN	NaN	NaN	NaN	NaN	NaN
C10ORF68	79741	0	0	NULL	NULL	NULL	-2.217016	0.027064	0.0578061	NaN	NaN	NaN	NaN	NaN	NaN
C10ORF76	79591	0	0	NULL	NULL	NULL	-0.976184	0.329438	0.43601	NaN	NaN	NaN	NaN	NaN	NaN
C10ORF79		0	0	A-;N+			-2.902053	0.00386823	0.0118941	NaN	NaN	NaN	NaN	NaN	NaN
C10ORF81		0	0	N+			-0.677063	0.498674	0.602804	NaN	NaN	NaN	NaN	NaN	NaN
C10ORF84		0	0	NULL			-1.369761	0.171367	0.260269	NaN	NaN	NaN	NaN	NaN	NaN
C10ORF88	80007	0	0	N-	N-	NULL	0.162188	0.871222	0.909481	NaN	NaN	NaN	NaN	NaN	NaN
C10ORF93		0	0	A-			-1.164198	0.24489	0.345328	NaN	NaN	NaN	NaN	NaN	NaN
C10ORF95	79946	0	0	A-	A-	DownAng	-4.107537	4.66046e-05	0.000279808	NaN	NaN	NaN	NaN	NaN	NaN
C11ORF1	64776	0	0	N+	N+	NULL	-0.521229	0.602435	0.694904	NaN	NaN	NaN	NaN	NaN	NaN
C11ORF10	746	0	0	NULL	NULL	NULL	-3.178747	0.0015693	0.00563443	NaN	NaN	NaN	NaN	NaN	NaN
C11ORF16	56673	0	0	NULL	NULL	DownAng	-4.172230	3.54789e-05	0.000221451	NaN	NaN	NaN	NaN	NaN	NaN
C11ORF17		0	0	NULL			5.432917	8.6142e-08	1.02685e-06	NaN	NaN	NaN	NaN	NaN	NaN
C11ORF2	738	0	0	A-	A-	NULL	-3.232140	0.00130842	0.00485668	NaN	NaN	NaN	NaN	NaN	NaN
C11ORF20	25858	0	0	A-	A-	NULL	-3.177303	0.00157698	0.00565869	NaN	NaN	NaN	NaN	NaN	NaN
C11ORF21	29125	0	0	NULL	NULL	NULL	-1.907287	0.0570472	0.106649	NaN	NaN	NaN	NaN	NaN	NaN
C11ORF24	53838	0	0	N-	N-	UpAng	5.685795	2.19877e-08	2.96303e-07	NaN	NaN	NaN	NaN	NaN	NaN
C11ORF30	56946	0	0	NULL	NULL	NULL	-1.943517	0.0525056	0.0995057	NaN	NaN	NaN	NaN	NaN	NaN
C11ORF41	25758	0	0	NULL	NULL	UpAng	5.600153	3.51177e-08	4.5817e-07	NaN	NaN	NaN	NaN	NaN	NaN
C11ORF48	79081	0	0	N+	N+	NULL	-2.523857	0.0119113	0.0300163	NaN	NaN	NaN	NaN	NaN	NaN
C11ORF49	79096	0	0	NULL	NULL	DownAng	-4.579512	5.86905e-06	4.60898e-05	NaN	NaN	NaN	NaN	NaN	NaN
C11ORF51		0	0	NULL			-1.933598	0.0537178	0.10149	NaN	NaN	NaN	NaN	NaN	NaN
C11ORF57	55216	0	0	A-;N+	N+;A-	NULL	-2.696801	0.00723341	0.0198877	NaN	NaN	NaN	NaN	NaN	NaN
C11ORF58	10944	0	0	NULL	NULL	NULL	0.773597	0.439529	0.546853	NaN	NaN	NaN	NaN	NaN	NaN
C11ORF61		0	0	N+			-2.275623	0.0232841	0.0512743	NaN	NaN	NaN	NaN	NaN	NaN
C11ORF63	79864	0	0	N+;A-	A+;N-	NULL	0.100254	0.920182	0.943993	NaN	NaN	NaN	NaN	NaN	NaN
C11ORF67	28971	0	0	N+	N+	NULL	-2.775105	0.00572177	0.0163536	NaN	NaN	NaN	NaN	NaN	NaN
C11ORF68	83638	0	0	N+;A-	A+;N-	NULL	0.296046	0.767316	0.829184	NaN	NaN	NaN	NaN	NaN	NaN
C11ORF73	51501	0	0	NULL	NULL	NULL	0.224740	0.822272	0.872085	NaN	NaN	NaN	NaN	NaN	NaN
C11ORF75	56935	0	0	NULL	NULL	UpAng	7.298156	1.13107e-12	2.81964e-11	NaN	NaN	NaN	NaN	NaN	NaN
C11ORF80	79703	0	0	A+	A+	NULL	1.443385	0.149528	0.233596	NaN	NaN	NaN	NaN	NaN	NaN
C11ORF9	745	0	0	N+;A-	A+;N-	NULL	1.323141	0.186384	0.278606	NaN	NaN	NaN	NaN	NaN	NaN
C11ORF95	65998	0	0	NULL	NULL	NULL	-1.983474	0.0478525	0.0921364	NaN	NaN	NaN	NaN	NaN	NaN
C12ORF10	60314	0	0	NULL	NULL	DownAng	-4.988516	8.36824e-07	8.03482e-06	NaN	NaN	NaN	NaN	NaN	NaN
C12ORF11		0	0	NULL			-2.485515	0.013257	0.0326837	NaN	NaN	NaN	NaN	NaN	NaN
C12ORF24		0	0	A-;N+			-2.233877	0.0259256	0.0559076	NaN	NaN	NaN	NaN	NaN	NaN
C12ORF29	91298	0	0	NULL	NULL	NULL	-2.710960	0.00693596	0.0192041	NaN	NaN	NaN	NaN	NaN	NaN
C12ORF35	55196	0	0	NULL	NULL	DownAng	-5.257503	2.15462e-07	2.35381e-06	NaN	NaN	NaN	NaN	NaN	NaN
C12ORF39	80763	0	0	NULL	NULL	NULL	-2.217973	0.0269982	0.0577115	NaN	NaN	NaN	NaN	NaN	NaN
C12ORF4	57102	0	0	A-	A-	NULL	-1.218181	0.223721	0.321883	NaN	NaN	NaN	NaN	NaN	NaN
C12ORF41		0	0	NULL			-4.078566	5.2598e-05	0.000310336	NaN	NaN	NaN	NaN	NaN	NaN
C12ORF43	64897	0	0	NULL	NULL	NULL	-2.401989	0.0166643	0.0393853	NaN	NaN	NaN	NaN	NaN	NaN
C12ORF44	60673	0	0	A-;N+	N+;A-	NULL	-0.551398	0.581603	0.677205	NaN	NaN	NaN	NaN	NaN	NaN
C12ORF47		0	0	NULL			-4.432352	1.14282e-05	8.36026e-05	NaN	NaN	NaN	NaN	NaN	NaN
C12ORF48		0	0	NULL			0.093880	0.925241	0.947364	NaN	NaN	NaN	NaN	NaN	NaN
C12ORF49	79794	0	0	NULL	NULL	NULL	-0.225004	0.822067	0.871949	NaN	NaN	NaN	NaN	NaN	NaN
C12ORF5	57103	0	0	N-	N-	NULL	0.245835	0.805909	0.859105	NaN	NaN	NaN	NaN	NaN	NaN
C12ORF51	283450	0	0	N+	N+	NULL	-3.202949	0.00144561	0.00527345	NaN	NaN	NaN	NaN	NaN	NaN
C12ORF52	84934	0	0	N+	N+	NULL	-2.514688	0.0122215	0.0306036	NaN	NaN	NaN	NaN	NaN	NaN
C13ORF1		0	0	N+;A-			0.775787	0.438236	0.545354	NaN	NaN	NaN	NaN	NaN	NaN
C13ORF15		0	0	N-			8.979086	5.31878e-18	2.04275e-16	NaN	NaN	NaN	NaN	NaN	NaN
C13ORF18		0	0	NULL			4.626656	4.72247e-06	3.8234e-05	NaN	NaN	NaN	NaN	NaN	NaN
C13ORF23		0	0	NULL			0.189525	0.849757	0.892379	NaN	NaN	NaN	NaN	NaN	NaN
C13ORF27		0	0	N-			0.140963	0.887955	0.921937	NaN	NaN	NaN	NaN	NaN	NaN
C13ORF34		0	0	A-			-0.735202	0.462556	0.568424	NaN	NaN	NaN	NaN	NaN	NaN
C14ORF1	11161	0	0	A-;N+	N+;A-	NULL	-1.019811	0.308303	0.413829	NaN	NaN	NaN	NaN	NaN	NaN
C14ORF101	54916	0	0	NULL	NULL	NULL	-3.264913	0.00116882	0.00441178	NaN	NaN	NaN	NaN	NaN	NaN
C14ORF104		0	0	N+			-3.929147	9.70452e-05	0.000522649	NaN	NaN	NaN	NaN	NaN	NaN
C14ORF105	55195	0	0	NULL	NULL	NULL	-2.460480	0.0142068	0.034609	NaN	NaN	NaN	NaN	NaN	NaN
C14ORF106		0	0	NULL			-2.488998	0.0131294	0.0324408	NaN	NaN	NaN	NaN	NaN	NaN
C14ORF109	26175	0	0	A-;N+	N+;A-	NULL	-1.295523	0.195728	0.28947	NaN	NaN	NaN	NaN	NaN	NaN
C14ORF118	55668	0	0	A-;N+	N+;A-	NULL	-0.041213	0.967143	0.977586	NaN	NaN	NaN	NaN	NaN	NaN
C14ORF132	56967	0	0	N+;A-	A+;N-	NULL	0.698283	0.48532	0.590377	NaN	NaN	NaN	NaN	NaN	NaN
C14ORF135	64430	0	0	A-;N+	N+;A-	NULL	-3.537239	0.000441383	0.00192294	NaN	NaN	NaN	NaN	NaN	NaN
C14ORF138		0	0	NULL			-3.708039	0.000231864	0.00110837	NaN	NaN	NaN	NaN	NaN	NaN
C14ORF139		0	0	N-			4.421277	1.2007e-05	8.73688e-05	NaN	NaN	NaN	NaN	NaN	NaN
C14ORF143		0	0	NULL			-0.453027	0.650723	0.735459	NaN	NaN	NaN	NaN	NaN	NaN
C14ORF147		0	0	N-			0.500076	0.617238	0.707504	NaN	NaN	NaN	NaN	NaN	NaN
C14ORF156		0	0	NULL			-0.381011	0.703354	0.778901	NaN	NaN	NaN	NaN	NaN	NaN
C14ORF159	80017	0	0	A-	A-	DownAng	-3.871154	0.000122452	0.000638493	NaN	NaN	NaN	NaN	NaN	NaN
C14ORF166	51637	0	0	NULL	NULL	NULL	-1.788311	0.0743217	0.132725	NaN	NaN	NaN	NaN	NaN	NaN
C14ORF2	9556	0	0	N+	N+	DownAng	-4.385039	1.41036e-05	0.000100425	NaN	NaN	NaN	NaN	NaN	NaN
C14ORF21		0	0	NULL			-2.396061	0.016933	0.039852	NaN	NaN	NaN	NaN	NaN	NaN
C14ORF45	80127	0	0	NULL	NULL	NULL	-3.327089	0.00094116	0.00367202	NaN	NaN	NaN	NaN	NaN	NaN
C14ORF79	122616	0	0	N+	N+	DownAng	-5.516765	5.50883e-08	6.83184e-07	NaN	NaN	NaN	NaN	NaN	NaN
C14ORF93	60686	0	0	A-;N+	N+;A-	DownAng	-5.576627	3.98968e-08	5.12899e-07	NaN	NaN	NaN	NaN	NaN	NaN
C15ORF2		0	0	A-			-3.539538	0.000437649	0.0019087	NaN	NaN	NaN	NaN	NaN	NaN
C15ORF24		0	0	NULL			4.616353	4.95302e-06	3.97341e-05	NaN	NaN	NaN	NaN	NaN	NaN
C15ORF29	79768	0	0	A-	A-	NULL	-1.285226	0.199299	0.293656	NaN	NaN	NaN	NaN	NaN	NaN
C15ORF34		0	0	N+			-1.033577	0.301826	0.406826	NaN	NaN	NaN	NaN	NaN	NaN
C15ORF38	348110	0	0	NULL	NULL	NULL	-2.693482	0.00730479	0.0200437	NaN	NaN	NaN	NaN	NaN	NaN
C15ORF39	56905	0	0	A-	A-	NULL	-0.287914	0.77353	0.833993	NaN	NaN	NaN	NaN	NaN	NaN
C15ORF44	81556	0	0	N+	N+	DownAng	-4.085809	5.10344e-05	0.000302709	NaN	NaN	NaN	NaN	NaN	NaN
C15ORF5		0	0	NULL			0.804893	0.421258	0.528885	NaN	NaN	NaN	NaN	NaN	NaN
C16ORF3	750	0	0	NULL	NULL	NULL	-1.887282	0.0596923	0.110585	NaN	NaN	NaN	NaN	NaN	NaN
C16ORF42		0	0	N+			-0.502190	0.615752	0.705997	NaN	NaN	NaN	NaN	NaN	NaN
C16ORF45	89927	0	0	NULL	NULL	NULL	2.703606	0.00708905	0.0195653	NaN	NaN	NaN	NaN	NaN	NaN
C16ORF5	29965	0	0	N-	N-	NULL	0.557336	0.577544	0.674075	NaN	NaN	NaN	NaN	NaN	NaN
C16ORF53	79447	0	0	A-;N+	N+;A-	NULL	-2.793539	0.0054103	0.0156343	NaN	NaN	NaN	NaN	NaN	NaN
C16ORF57	79650	0	0	N+;A-	A+;N-	NULL	1.636710	0.10231	0.172719	NaN	NaN	NaN	NaN	NaN	NaN
C16ORF58	64755	0	0	NULL	NULL	NULL	-2.608117	0.00937217	0.0246911	NaN	NaN	NaN	NaN	NaN	NaN
C16ORF59	80178	0	0	A-;N+	N+;A-	DownAng	-3.653754	0.000285291	0.00132661	NaN	NaN	NaN	NaN	NaN	NaN
C16ORF61		0	0	NULL			1.543504	0.123331	0.20023	NaN	NaN	NaN	NaN	NaN	NaN
C16ORF62	57020	0	0	A+	A+	NULL	0.362908	0.716824	0.789733	NaN	NaN	NaN	NaN	NaN	NaN
C16ORF68		0	0	N-			0.350254	0.726294	0.797049	NaN	NaN	NaN	NaN	NaN	NaN
C16ORF7	9605	0	0	A-;N+	N+;A-	NULL	-0.411839	0.680631	0.760727	NaN	NaN	NaN	NaN	NaN	NaN
C16ORF71	146562	0	0	NULL	NULL	NULL	-2.950178	0.00332245	0.0105294	NaN	NaN	NaN	NaN	NaN	NaN
C16ORF80	29105	0	0	N+	N+	NULL	-0.923041	0.356424	0.464326	NaN	NaN	NaN	NaN	NaN	NaN
C16ORF88	400506	0	0	A-	A-	NULL	-0.857352	0.391655	0.500045	NaN	NaN	NaN	NaN	NaN	NaN
C17ORF101	79701	0	0	NULL	NULL	NULL	1.555530	0.120443	0.196579	NaN	NaN	NaN	NaN	NaN	NaN
C17ORF106		0	0	NULL			-4.039584	6.18263e-05	0.000357574	NaN	NaN	NaN	NaN	NaN	NaN
C17ORF108	201229	0	0	N+	N+	DownAng	-4.104834	4.7135e-05	0.000282305	NaN	NaN	NaN	NaN	NaN	NaN
C17ORF39	79018	0	0	N+	N+	NULL	-0.709220	0.478513	0.583368	NaN	NaN	NaN	NaN	NaN	NaN
C17ORF42		0	0	N-			0.202872	0.839317	0.884742	NaN	NaN	NaN	NaN	NaN	NaN
C17ORF48	56985	0	0	N+	N+	NULL	-0.001176	0.999062	0.999306	NaN	NaN	NaN	NaN	NaN	NaN
C17ORF53	78995	0	0	A-;N+	N+;A-	NULL	-2.137131	0.0330642	0.067817	NaN	NaN	NaN	NaN	NaN	NaN
C17ORF59	54785	0	0	N+;A-	A+;N-	NULL	2.545238	0.0112148	0.0285955	NaN	NaN	NaN	NaN	NaN	NaN
C17ORF62	79415	0	0	NULL	NULL	NULL	3.642389	0.000297851	0.00137528	NaN	NaN	NaN	NaN	NaN	NaN
C17ORF63		0	0	NULL			-1.805026	0.0716626	0.128768	NaN	NaN	NaN	NaN	NaN	NaN
C17ORF68		0	0	NULL			-1.864882	0.0627744	0.115252	NaN	NaN	NaN	NaN	NaN	NaN
C17ORF70	80233	0	0	NULL	NULL	NULL	2.098744	0.0363325	0.0732732	NaN	NaN	NaN	NaN	NaN	NaN
C17ORF71		0	0	NULL			0.283612	0.776824	0.836443	NaN	NaN	NaN	NaN	NaN	NaN
C17ORF73		0	0	NULL			0.021271	0.983038	0.988993	NaN	NaN	NaN	NaN	NaN	NaN
C17ORF75	64149	0	0	A-;N+	N+;A-	NULL	-3.611749	0.000334353	0.00151678	NaN	NaN	NaN	NaN	NaN	NaN
C17ORF80	55028	0	0	A-	A-	NULL	-0.557604	0.57736	0.673989	NaN	NaN	NaN	NaN	NaN	NaN
C17ORF81	23587	0	0	A-;N+	N+;A-	NULL	-1.724888	0.0851559	0.14902	NaN	NaN	NaN	NaN	NaN	NaN
C17ORF85	55421	0	0	N+	N+	NULL	-0.458238	0.646978	0.732911	NaN	NaN	NaN	NaN	NaN	NaN
C17ORF86		0	0	A-			-2.577092	0.0102445	0.0265454	NaN	NaN	NaN	NaN	NaN	NaN
C17ORF90	339229	0	0	NULL	NULL	NULL	-0.619701	0.535733	0.636704	NaN	NaN	NaN	NaN	NaN	NaN
C17ORF91		0	0	N-			10.819123	1.08485e-24	6.34897e-23	NaN	NaN	NaN	NaN	NaN	NaN
C18ORF1	753	0	0	N+;A-	A+;N-	UpAng	4.978549	8.78961e-07	8.41311e-06	NaN	NaN	NaN	NaN	NaN	NaN
C18ORF10		0	0	A-;N+			-0.754683	0.450789	0.557813	NaN	NaN	NaN	NaN	NaN	NaN
C18ORF25	147339	0	0	A+	A+	NULL	3.477486	0.000549566	0.00232182	NaN	NaN	NaN	NaN	NaN	NaN
C18ORF8	29919	0	0	NULL	NULL	NULL	-0.228237	0.819554	0.87063	NaN	NaN	NaN	NaN	NaN	NaN
C19ORF10	56005	0	0	N-	N-	NULL	3.780507	0.0001751	0.000867732	NaN	NaN	NaN	NaN	NaN	NaN
C19ORF2		0	0	A-;N+			-1.528847	0.126925	0.204636	NaN	NaN	NaN	NaN	NaN	NaN
C19ORF21	126353	0	0	N+;A-	A+;N-	NULL	1.887720	0.0596333	0.110509	NaN	NaN	NaN	NaN	NaN	NaN
C19ORF22		0	0	NULL			0.879339	0.379633	0.487941	NaN	NaN	NaN	NaN	NaN	NaN
C19ORF24	55009	0	0	N-	N-	NULL	2.173568	0.0301988	0.0630552	NaN	NaN	NaN	NaN	NaN	NaN
C19ORF26	255057	0	0	N+	N+	NULL	-0.545185	0.585866	0.680685	NaN	NaN	NaN	NaN	NaN	NaN
C19ORF28		0	0	NULL			-0.139501	0.889109	0.92259	NaN	NaN	NaN	NaN	NaN	NaN
C19ORF29		0	0	NULL			-2.790704	0.00545718	0.0157365	NaN	NaN	NaN	NaN	NaN	NaN
C19ORF40	91442	0	0	NULL	NULL	NULL	-3.633044	0.000308567	0.00141556	NaN	NaN	NaN	NaN	NaN	NaN
C19ORF42	79086	0	0	A-;N+	N+;A-	DownAng	-4.905006	1.25977e-06	1.17026e-05	NaN	NaN	NaN	NaN	NaN	NaN
C19ORF50		0	0	NULL			-2.429167	0.0154793	0.0370657	NaN	NaN	NaN	NaN	NaN	NaN
C19ORF53	28974	0	0	NULL	NULL	NULL	-3.194138	0.00148955	0.00539539	NaN	NaN	NaN	NaN	NaN	NaN
C19ORF54	284325	0	0	N+	N+	NULL	-3.524406	0.000462781	0.0020055	NaN	NaN	NaN	NaN	NaN	NaN
C19ORF56		0	0	NULL			-2.541457	0.0113353	0.0288488	NaN	NaN	NaN	NaN	NaN	NaN
C19ORF57	79173	0	0	NULL	NULL	DownAng	-4.194097	3.2328e-05	0.000204588	NaN	NaN	NaN	NaN	NaN	NaN
C19ORF6	91304	0	0	NULL	NULL	NULL	-1.100165	0.271781	0.373916	NaN	NaN	NaN	NaN	NaN	NaN
C19ORF60	55049	0	0	NULL	NULL	NULL	0.276103	0.782581	0.840581	NaN	NaN	NaN	NaN	NaN	NaN
C19ORF61		0	0	A-			-0.417531	0.676466	0.75745	NaN	NaN	NaN	NaN	NaN	NaN
C19ORF62		0	0	NULL			-2.910500	0.00376688	0.0116239	NaN	NaN	NaN	NaN	NaN	NaN
C19ORF66	55337	0	0	NULL	NULL	NULL	0.379514	0.704465	0.779427	NaN	NaN	NaN	NaN	NaN	NaN
C19ORF73	55150	0	0	NULL	NULL	NULL	-2.541343	0.011339	0.0288521	NaN	NaN	NaN	NaN	NaN	NaN
C1DP1	554049	0	0	NULL	NULL	NULL	-1.021796	0.307364	0.412797	NaN	NaN	NaN	NaN	NaN	NaN
C1GALT1	56913	0	0	N+;A-	A+;N-	NULL	0.955645	0.339706	0.446475	0.380148	0.703995	0.77947	-0.000247	0.999803	0.999892
C1GALT1C1	29071	0	0	NULL	NULL	NULL	0.384767	0.700571	0.776867	0.263756	0.792075	0.851063	-0.393710	0.693959	0.834703
C1ORF103		0	0	A-;N+			-1.778315	0.0759502	0.135044	NaN	NaN	NaN	NaN	NaN	NaN
C1ORF105	92346	0	0	NULL	NULL	NULL	-0.776473	0.437831	0.545071	NaN	NaN	NaN	NaN	NaN	NaN
C1ORF106	55765	0	0	A-;N+	N+;A-	NULL	-0.132880	0.894341	0.925683	NaN	NaN	NaN	NaN	NaN	NaN
C1ORF107		0	0	A-			-4.357935	1.5896e-05	0.000111636	NaN	NaN	NaN	NaN	NaN	NaN
C1ORF109	54955	0	0	NULL	NULL	DownAng	-4.723961	2.99751e-06	2.56007e-05	NaN	NaN	NaN	NaN	NaN	NaN
C1ORF112	55732	0	0	NULL	NULL	NULL	-3.004423	0.00279221	0.00911211	NaN	NaN	NaN	NaN	NaN	NaN
C1ORF113		0	0	A-;N+			-0.491768	0.623096	0.712822	NaN	NaN	NaN	NaN	NaN	NaN
C1ORF114	57821	0	0	N+	N+	DownAng	-5.691577	2.12989e-08	2.87969e-07	NaN	NaN	NaN	NaN	NaN	NaN
C1ORF115	79762	0	0	NULL	NULL	DownAng	-5.183725	3.14463e-07	3.29195e-06	NaN	NaN	NaN	NaN	NaN	NaN
C1ORF116	79098	0	0	N-	N-	NULL	1.523678	0.128211	0.206219	NaN	NaN	NaN	NaN	NaN	NaN
C1ORF123	54987	0	0	N-	N-	NULL	0.248586	0.803782	0.857507	NaN	NaN	NaN	NaN	NaN	NaN
C1ORF129	80133	0	0	NULL	NULL	NULL	-1.999486	0.0460879	0.0892422	NaN	NaN	NaN	NaN	NaN	NaN
C1ORF135	79000	0	0	NULL	NULL	NULL	-1.615447	0.106835	0.178978	NaN	NaN	NaN	NaN	NaN	NaN
C1ORF14		0	0	A+			0.126950	0.89903	0.929119	NaN	NaN	NaN	NaN	NaN	NaN
C1ORF144	26099	0	0	NULL	NULL	NULL	0.372255	0.709858	0.783842	NaN	NaN	NaN	NaN	NaN	NaN
C1ORF156		0	0	NULL			-3.474826	0.000554917	0.0023396	NaN	NaN	NaN	NaN	NaN	NaN
C1ORF159	54991	0	0	NULL	NULL	NULL	-3.533645	0.00044728	0.00194656	NaN	NaN	NaN	NaN	NaN	NaN
C1ORF163		0	0	NULL			-4.915473	1.19719e-06	1.11719e-05	NaN	NaN	NaN	NaN	NaN	NaN
C1ORF174	339448	0	0	A-;N+	N+;A-	NULL	-3.356826	0.000847512	0.00335523	NaN	NaN	NaN	NaN	NaN	NaN
C1ORF175		0	0	NULL			-4.259857	2.43801e-05	0.000159974	NaN	NaN	NaN	NaN	NaN	NaN
C1ORF183		0	0	A-;N+			-5.631082	2.96744e-08	3.90469e-07	NaN	NaN	NaN	NaN	NaN	NaN
C1ORF186	440712	0	0	N-	N-	NULL	0.276462	0.782306	0.840358	NaN	NaN	NaN	NaN	NaN	NaN
C1ORF21	81563	0	0	N+	N+	DownAng	-3.759055	0.000190367	0.000931744	NaN	NaN	NaN	NaN	NaN	NaN
C1ORF216	127703	0	0	N-	N-	NULL	0.301550	0.763118	0.826101	NaN	NaN	NaN	NaN	NaN	NaN
C1ORF222	339457	0	0	NULL	NULL	NULL	-2.266768	0.023824	0.0522198	NaN	NaN	NaN	NaN	NaN	NaN
C1ORF25		0	0	NULL			-5.406920	9.88347e-08	1.16126e-06	NaN	NaN	NaN	NaN	NaN	NaN
C1ORF27	54953	0	0	N+	N+	NULL	-3.091822	0.0020986	0.00717236	NaN	NaN	NaN	NaN	NaN	NaN
C1ORF35	79169	0	0	A-	A-	NULL	-3.422267	0.000671118	0.00275302	NaN	NaN	NaN	NaN	NaN	NaN
C1ORF38	9473	0	0	A+	A+	NULL	3.408622	0.000704798	0.00286441	NaN	NaN	NaN	NaN	NaN	NaN
C1ORF46		0	0	NULL			0.021097	0.983177	0.989051	NaN	NaN	NaN	NaN	NaN	NaN
C1ORF50	79078	0	0	N+	N+	NULL	-0.085080	0.932232	0.952459	NaN	NaN	NaN	NaN	NaN	NaN
C1ORF54	79630	0	0	NULL	NULL	UpAng	6.914219	1.41805e-11	3.14015e-10	NaN	NaN	NaN	NaN	NaN	NaN
C1ORF56	54964	0	0	NULL	NULL	NULL	-0.510447	0.60996	0.701025	NaN	NaN	NaN	NaN	NaN	NaN
C1ORF61	10485	0	0	NULL	NULL	NULL	-2.539073	0.0114118	0.0289848	NaN	NaN	NaN	NaN	NaN	NaN
C1ORF63	57035	0	0	A-	A-	NULL	-2.771949	0.00577668	0.0164837	NaN	NaN	NaN	NaN	NaN	NaN
C1ORF66		0	0	NULL			-3.712907	0.000227564	0.00109078	NaN	NaN	NaN	NaN	NaN	NaN
C1ORF68	100129271	0	0	NULL	NULL	NULL	-2.780265	0.00563298	0.0161487	NaN	NaN	NaN	NaN	NaN	NaN
C1ORF77		0	0	A-;N+			-1.684835	0.0926346	0.159495	NaN	NaN	NaN	NaN	NaN	NaN
C1ORF89		0	0	N+			-1.471848	0.141681	0.223784	NaN	NaN	NaN	NaN	NaN	NaN
C1ORF9	51430	0	0	A-;N+	N+;A-	NULL	-3.017937	0.00267276	0.0087853	NaN	NaN	NaN	NaN	NaN	NaN
C1ORF95	375057	0	0	NULL	NULL	NULL	-3.146999	0.00174638	0.00619464	NaN	NaN	NaN	NaN	NaN	NaN
C1QA	712	0	0	A+	A+	UpAng	8.181164	2.27222e-15	7.23462e-14	1.322748	0.186514	0.305343	0.088140	0.9298	0.966451
C1QB	713	0	0	A+	A+	UpAng	8.596352	1.02247e-16	3.58011e-15	2.684457	0.00750208	0.0366489	0.058184	0.953625	0.977374
C1QBP	708	0	0	N+	N+	NULL	-2.166020	0.0307741	0.0639955	1.021174	0.307658	0.428061	0.194701	0.845704	0.924507
C1QL1	10882	0	0	N+	N+	NULL	-0.287917	0.773527	0.833993	3.756991	0.0001919	0.00190037	1.660575	0.097411	0.203778
C1QTNF1	114897	0	0	N-	N-	UpAng	7.071079	5.11246e-12	1.18551e-10	1.073761	0.283439	0.405335	1.968212	0.049584	0.125331
C1QTNF3	114899	0	0	N+;A-	A+;N-	UpAng	15.256102	1.55356e-43	1.89043e-41	4.329079	1.80429e-05	0.000246293	-1.763582	0.078399	0.173094
C1R	715	0	0	N+;A-	A+;N-	UpAng	10.369760	5.53925e-23	2.93437e-21	1.525374	0.127788	0.237506	-3.380262	0.00078	0.010177
C1RL	51279	0	0	A+	A+	NULL	1.530680	0.126471	0.204114	0.634500	0.52604	0.628453	-3.336986	0.000909	0.0109138
C1S	716	0	0	A+	A+	UpAng	11.270548	1.88527e-26	1.23903e-24	-1.931924	0.0539257	0.137201	-3.440014	0.000629	0.00928483
C2	717	0	0	A+	A+	NULL	2.551124	0.0110296	0.0282228	-0.601989	0.54745	0.647596	-2.575809	0.010284	0.0470662
C20ORF103		0	0	N-			0.599129	0.549354	0.649001	NaN	NaN	NaN	NaN	NaN	NaN
C20ORF108		0	0	NULL			-1.395803	0.163384	0.250154	NaN	NaN	NaN	NaN	NaN	NaN
C20ORF11	54994	0	0	NULL	NULL	NULL	-0.726463	0.46789	0.573431	NaN	NaN	NaN	NaN	NaN	NaN
C20ORF111	51526	0	0	N-	N-	NULL	0.266695	0.789812	0.846572	NaN	NaN	NaN	NaN	NaN	NaN
C20ORF12		0	0	NULL			-6.822424	2.5546e-11	5.48882e-10	NaN	NaN	NaN	NaN	NaN	NaN
C20ORF195	79025	0	0	N+	N+	NULL	-1.859086	0.063593	0.116477	NaN	NaN	NaN	NaN	NaN	NaN
C20ORF20	55257	0	0	N+	N+	NULL	-0.565871	0.571731	0.668701	NaN	NaN	NaN	NaN	NaN	NaN
C20ORF24	55969	0	0	N-	N-	NULL	1.286745	0.198769	0.293121	NaN	NaN	NaN	NaN	NaN	NaN
C20ORF27	54976	0	0	N+	N+	DownAng	-5.187458	3.08537e-07	3.23267e-06	NaN	NaN	NaN	NaN	NaN	NaN
C20ORF29		0	0	A-;N+			-0.942631	0.346318	0.453709	NaN	NaN	NaN	NaN	NaN	NaN
C20ORF3	57136	0	0	N+	N+	NULL	-3.296280	0.00104825	0.00403477	NaN	NaN	NaN	NaN	NaN	NaN
C20ORF4	25980	0	0	NULL	NULL	NULL	-2.537592	0.0114596	0.0290615	NaN	NaN	NaN	NaN	NaN	NaN
C20ORF43	51507	0	0	N+	N+	NULL	-1.331334	0.183676	0.27529	NaN	NaN	NaN	NaN	NaN	NaN
C20ORF46		0	0	N+			-0.149795	0.880986	0.916637	NaN	NaN	NaN	NaN	NaN	NaN
C20ORF7		0	0	NULL			-1.191205	0.23413	0.333347	NaN	NaN	NaN	NaN	NaN	NaN
C21ORF2	755	0	0	N+	N+	NULL	-1.609594	0.108108	0.180522	NaN	NaN	NaN	NaN	NaN	NaN
C21ORF33	8209	0	0	NULL	NULL	NULL	-1.303776	0.1929	0.286218	NaN	NaN	NaN	NaN	NaN	NaN
C21ORF45		0	0	N+			-3.479179	0.000546188	0.00231072	NaN	NaN	NaN	NaN	NaN	NaN
C21ORF59	56683	0	0	N+	N+	DownAng	-5.048487	6.2159e-07	6.10171e-06	NaN	NaN	NaN	NaN	NaN	NaN
C21ORF62	56245	0	0	NULL	NULL	NULL	-3.582259	0.000373415	0.00166459	NaN	NaN	NaN	NaN	NaN	NaN
C21ORF7	56911	0	0	A+	A+	NULL	3.273879	0.0011331	0.00431129	NaN	NaN	NaN	NaN	NaN	NaN
C21ORF77		0	0	NULL			-5.215186	2.67786e-07	2.84205e-06	NaN	NaN	NaN	NaN	NaN	NaN
C21ORF91	54149	0	0	A+	A+	NULL	1.164124	0.24492	0.345328	NaN	NaN	NaN	NaN	NaN	NaN
C22ORF24	25775	0	0	NULL	NULL	NULL	-0.977656	0.32871	0.435328	NaN	NaN	NaN	NaN	NaN	NaN
C22ORF26	55267	0	0	A-;N+	N+;A-	NULL	-1.735253	0.0833025	0.146282	NaN	NaN	NaN	NaN	NaN	NaN
C22ORF28	51493	0	0	NULL	NULL	NULL	1.303578	0.192968	0.28625	NaN	NaN	NaN	NaN	NaN	NaN
C22ORF29	79680	0	0	N+	N+	NULL	-1.601042	0.109989	0.182819	NaN	NaN	NaN	NaN	NaN	NaN
C22ORF30		0	0	A-;N+			-1.202666	0.229666	0.328247	NaN	NaN	NaN	NaN	NaN	NaN
C22ORF31	25770	0	0	N+	N+	NULL	-1.897969	0.0582668	0.108566	NaN	NaN	NaN	NaN	NaN	NaN
C22ORF46	79640	0	0	A-	A-	NULL	-1.617329	0.106428	0.17842	NaN	NaN	NaN	NaN	NaN	NaN
C22ORF9		0	0	N-			7.123866	3.61226e-12	8.52104e-11	NaN	NaN	NaN	NaN	NaN	NaN
C2CD2	25966	0	0	N+	N+	NULL	-3.363113	0.000828861	0.00329686	1.919011	0.0555429	0.139659	-0.128524	0.897785	0.949529
C2CD2L	9854	0	0	N+;A-	A+;N-	NULL	0.130045	0.896582	0.927123	3.276720	0.001122	0.00842124	-1.056813	0.291095	0.468325
C2CD3	26005	0	0	NULL	NULL	NULL	-1.924013	0.0549113	0.103253	NaN	NaN	NaN	-1.570981	0.116808	0.235326
C2ORF18	54978	0	0	NULL	NULL	NULL	-0.805074	0.421154	0.528825	NaN	NaN	NaN	NaN	NaN	NaN
C2ORF24		0	0	NULL			-4.675783	3.75781e-06	3.13755e-05	NaN	NaN	NaN	NaN	NaN	NaN
C2ORF28	51374	0	0	NULL	NULL	NULL	-3.323662	0.000952547	0.00370821	NaN	NaN	NaN	NaN	NaN	NaN
C2ORF3		0	0	NULL			-4.223240	2.8541e-05	0.000183609	NaN	NaN	NaN	NaN	NaN	NaN
C2ORF34		0	0	NULL			-3.386474	0.000762839	0.00306382	NaN	NaN	NaN	NaN	NaN	NaN
C2ORF42	54980	0	0	N+	N+	DownAng	-4.845845	1.67734e-06	1.50142e-05	NaN	NaN	NaN	NaN	NaN	NaN
C2ORF43	60526	0	0	NULL	NULL	NULL	-1.093236	0.274808	0.377194	NaN	NaN	NaN	NaN	NaN	NaN
C2ORF44	80304	0	0	A-	A-	NULL	-3.581037	0.000375122	0.00167038	NaN	NaN	NaN	NaN	NaN	NaN
C2ORF47	79568	0	0	NULL	NULL	NULL	-3.035746	0.00252252	0.00836528	NaN	NaN	NaN	NaN	NaN	NaN
C2ORF49	79074	0	0	A-	A-	NULL	-1.732307	0.0838258	0.14709	NaN	NaN	NaN	NaN	NaN	NaN
C2ORF54	79919	0	0	NULL	NULL	NULL	-1.615529	0.106817	0.178975	NaN	NaN	NaN	NaN	NaN	NaN
C2ORF56	55471	0	0	NULL	NULL	NULL	0.282545	0.77764	0.837077	NaN	NaN	NaN	NaN	NaN	NaN
C2ORF67		0	0	A-;N+			-2.786800	0.00552234	0.0158871	NaN	NaN	NaN	NaN	NaN	NaN
C2ORF68	388969	0	0	NULL	NULL	DownAng	-4.784399	2.25117e-06	1.96359e-05	NaN	NaN	NaN	NaN	NaN	NaN
C2ORF72	257407	0	0	A-	A-	DownAng	-4.074579	5.34783e-05	0.000314473	NaN	NaN	NaN	NaN	NaN	NaN
C2ORF83	56918	0	0	NULL	NULL	NULL	-0.843210	0.399508	0.507383	NaN	NaN	NaN	NaN	NaN	NaN
C3	718	0	0	NULL	NULL	UpAng	5.524405	5.28744e-08	6.59722e-07	-2.218030	0.0269943	0.086577	1.472236	0.141584	0.273382
C3AR1	719	0	0	A+	A+	UpAng	9.427262	1.48913e-19	6.44415e-18	-2.790693	0.00547352	0.0290909	-3.380727	0.000778	0.0101757
C3ORF14	57415	0	0	N-	N-	NULL	0.841532	0.400446	0.50805	NaN	NaN	NaN	NaN	NaN	NaN
C3ORF18	51161	0	0	NULL	NULL	DownAng	-5.421001	9.17501e-08	1.08633e-06	NaN	NaN	NaN	NaN	NaN	NaN
C3ORF27	23434	0	0	NULL	NULL	NULL	-1.531693	0.126221	0.20379	NaN	NaN	NaN	NaN	NaN	NaN
C3ORF32	51066	0	0	NULL	NULL	NULL	-2.133752	0.0333415	0.0682944	NaN	NaN	NaN	NaN	NaN	NaN
C3ORF36	80111	0	0	NULL	NULL	NULL	-0.467714	0.64019	0.72683	NaN	NaN	NaN	NaN	NaN	NaN
C3ORF37	56941	0	0	A-;N+	N+;A-	NULL	-1.652480	0.0990547	0.168356	NaN	NaN	NaN	NaN	NaN	NaN
C3ORF52	79669	0	0	NULL	NULL	NULL	-2.176086	0.0300089	0.0627439	NaN	NaN	NaN	NaN	NaN	NaN
C3ORF62	375341	0	0	N+	N+	DownAng	-4.417242	1.22248e-05	8.87846e-05	NaN	NaN	NaN	NaN	NaN	NaN
C3ORF63		0	0	N+			-1.129944	0.259033	0.361148	NaN	NaN	NaN	NaN	NaN	NaN
C3ORF64		0	0	N-			9.457893	1.1612e-19	5.04279e-18	NaN	NaN	NaN	NaN	NaN	NaN
C4A	720	0	0	NULL	NULL	NULL	2.525887	0.0118435	0.0298701	NaN	NaN	NaN	-2.248363	0.024979	0.0811728
C4BPA	722	0	0	NULL	NULL	NULL	-2.892163	0.00399005	0.012224	2.938436	0.00345082	0.020577	-2.974518	0.003074	0.0217922
C4BPB	725	0	0	NULL	NULL	NULL	-3.611938	0.000334116	0.00151635	4.417891	1.21895e-05	0.000173636	-2.981222	0.003008	0.0215135
C4ORF10		0	0	NULL			-3.493146	0.00051904	0.00221801	NaN	NaN	NaN	NaN	NaN	NaN
C4ORF19	55286	0	0	NULL	NULL	NULL	-0.557363	0.577525	0.674075	NaN	NaN	NaN	NaN	NaN	NaN
C4ORF27	54969	0	0	N-	N-	NULL	1.860214	0.063433	0.116218	NaN	NaN	NaN	NaN	NaN	NaN
C4ORF29	80167	0	0	A-;N+	N+;A-	NULL	-0.207473	0.835724	0.88224	NaN	NaN	NaN	NaN	NaN	NaN
C4ORF31		0	0	N+			-0.037774	0.969883	0.979205	NaN	NaN	NaN	NaN	NaN	NaN
C4ORF41		0	0	NULL			1.726673	0.0848343	0.148563	NaN	NaN	NaN	NaN	NaN	NaN
C4ORF43		0	0	A-;N+			-0.022920	0.981723	0.987832	NaN	NaN	NaN	NaN	NaN	NaN
C4ORF6	10141	0	0	N+	N+	NULL	-2.362664	0.01852	0.042784	NaN	NaN	NaN	NaN	NaN	NaN
C5	727	0	0	NULL	NULL	NULL	-0.695989	0.486754	0.591536	0.912546	0.361929	0.480227	2.714960	0.006855	0.0359672
C5AR1	728	0	0	N-	N-	UpAng	10.683213	3.60337e-24	2.06941e-22	4.494357	8.66056e-06	0.000131041	1.185280	0.236457	0.401362
C5ORF13		0	0	N+;A-			4.722080	3.0242e-06	2.57928e-05	NaN	NaN	NaN	NaN	NaN	NaN
C5ORF15	56951	0	0	N-	N-	NULL	1.763405	0.0784334	0.138797	NaN	NaN	NaN	NaN	NaN	NaN
C5ORF22	55322	0	0	NULL	NULL	NULL	-3.043187	0.00246207	0.00819357	NaN	NaN	NaN	NaN	NaN	NaN
C5ORF23		0	0	NULL			-1.029238	0.303858	0.408892	NaN	NaN	NaN	NaN	NaN	NaN
C5ORF28	64417	0	0	A-	A-	DownAng	-4.183961	3.3754e-05	0.000212519	NaN	NaN	NaN	NaN	NaN	NaN
C5ORF30	90355	0	0	NULL	NULL	NULL	-2.440612	0.015003	0.0361685	NaN	NaN	NaN	NaN	NaN	NaN
C5ORF4	10826	0	0	N+	N+	NULL	-3.375203	0.000794055	0.00317364	NaN	NaN	NaN	NaN	NaN	NaN
C5ORF42	65250	0	0	A-	A-	DownAng	-4.310374	1.95798e-05	0.000131639	NaN	NaN	NaN	NaN	NaN	NaN
C5ORF44	80006	0	0	NULL	NULL	NULL	-0.518595	0.604269	0.696536	NaN	NaN	NaN	NaN	NaN	NaN
C5ORF45	51149	0	0	NULL	NULL	NULL	-1.758308	0.0792973	0.140104	NaN	NaN	NaN	NaN	NaN	NaN
C5ORF54	63920	0	0	A-	A-	NULL	-3.618615	0.000325826	0.00148476	NaN	NaN	NaN	NaN	NaN	NaN
C6	729	0	0	A-	A-	NULL	-2.401421	0.0166898	0.0394381	2.717370	0.0068054	0.0342872	-1.256206	0.209615	0.367233
C6ORF10	10665	0	0	NULL	NULL	NULL	1.624927	0.104798	0.176121	NaN	NaN	NaN	NaN	NaN	NaN
C6ORF103		0	0	A-			-2.467092	0.0139503	0.0340921	NaN	NaN	NaN	NaN	NaN	NaN
C6ORF105		0	0	A-			-3.257520	0.00119905	0.00451341	NaN	NaN	NaN	NaN	NaN	NaN
C6ORF106	64771	0	0	A-	A-	NULL	-1.016350	0.309947	0.415403	NaN	NaN	NaN	NaN	NaN	NaN
C6ORF108	10591	0	0	A-	A-	NULL	-2.348738	0.0192195	0.0440849	NaN	NaN	NaN	NaN	NaN	NaN
C6ORF120	387263	0	0	NULL	NULL	NULL	0.236924	0.812812	0.864663	NaN	NaN	NaN	NaN	NaN	NaN
C6ORF123	26238	0	0	NULL	NULL	DownAng	-4.019420	6.71838e-05	0.000383506	NaN	NaN	NaN	NaN	NaN	NaN
C6ORF124		0	0	A-			-5.251291	2.2247e-07	2.41747e-06	NaN	NaN	NaN	NaN	NaN	NaN
C6ORF130	221443	0	0	A-;N+	N+;A-	DownAng	-5.535002	4.99464e-08	6.27009e-07	NaN	NaN	NaN	NaN	NaN	NaN
C6ORF134		0	0	NULL			-4.677189	3.7332e-06	3.12116e-05	NaN	NaN	NaN	NaN	NaN	NaN
C6ORF145		0	0	N+;A-			3.591463	0.000360787	0.00162123	NaN	NaN	NaN	NaN	NaN	NaN
C6ORF15	29113	0	0	N+	N+	NULL	-1.431933	0.152778	0.237556	NaN	NaN	NaN	NaN	NaN	NaN
C6ORF155		0	0	N+			-0.958730	0.338151	0.444574	NaN	NaN	NaN	NaN	NaN	NaN
C6ORF162	57150	0	0	A-;N+	N+;A-	NULL	-0.894550	0.371451	0.479935	NaN	NaN	NaN	NaN	NaN	NaN
C6ORF165	154313	0	0	N+	N+	NULL	-2.138875	0.032922	0.0676268	NaN	NaN	NaN	NaN	NaN	NaN
C6ORF208		0	0	A-			-1.657736	0.0979881	0.166889	NaN	NaN	NaN	NaN	NaN	NaN
C6ORF211	79624	0	0	NULL	NULL	NULL	-2.013855	0.0445515	0.0867455	NaN	NaN	NaN	NaN	NaN	NaN
C6ORF25	80739	0	0	N+	N+	NULL	-2.308021	0.0213988	0.0479474	NaN	NaN	NaN	NaN	NaN	NaN
C6ORF27		0	0	NULL			-3.943870	9.14398e-05	0.000496595	NaN	NaN	NaN	NaN	NaN	NaN
C6ORF35		0	0	A-			-2.688800	0.00740655	0.0202822	NaN	NaN	NaN	NaN	NaN	NaN
C6ORF47	57827	0	0	NULL	NULL	NULL	-3.635965	0.000305179	0.00140316	NaN	NaN	NaN	NaN	NaN	NaN
C6ORF48	50854	0	0	A-	A-	DownAng	-5.461001	7.42096e-08	8.99444e-07	NaN	NaN	NaN	NaN	NaN	NaN
C6ORF54		0	0	NULL			0.129931	0.896672	0.927123	NaN	NaN	NaN	NaN	NaN	NaN
C6ORF62	81688	0	0	A+	A+	NULL	0.462572	0.643869	0.730198	NaN	NaN	NaN	NaN	NaN	NaN
C6ORF64		0	0	A-			-1.643478	0.100903	0.170812	NaN	NaN	NaN	NaN	NaN	NaN
C6ORF97		0	0	N+			-5.031625	6.75995e-07	6.59363e-06	NaN	NaN	NaN	NaN	NaN	NaN
C7	730	0	0	NULL	NULL	DownAng	-7.318495	9.86328e-13	2.46883e-11	-0.072820	0.941978	0.959809	-1.418891	0.156539	0.296078
C7ORF10	79783	0	0	N+;A-	A+;N-	UpAng	17.064981	6.0196e-52	9.6079e-50	NaN	NaN	NaN	NaN	NaN	NaN
C7ORF16		0	0	NULL			-2.200794	0.0281998	0.0596934	NaN	NaN	NaN	NaN	NaN	NaN
C7ORF23	79161	0	0	A-;N+	N+;A-	NULL	-3.600260	0.000349091	0.00157386	NaN	NaN	NaN	NaN	NaN	NaN
C7ORF26	79034	0	0	NULL	NULL	NULL	-1.673848	0.094776	0.162559	NaN	NaN	NaN	NaN	NaN	NaN
C7ORF28B		0	0	NULL			1.149688	0.250813	0.352004	NaN	NaN	NaN	NaN	NaN	NaN
C7ORF42		0	0	A+			0.377838	0.705709	0.780522	NaN	NaN	NaN	NaN	NaN	NaN
C7ORF43	55262	0	0	A-	A-	NULL	-1.723749	0.0853617	0.149316	NaN	NaN	NaN	NaN	NaN	NaN
C7ORF44		0	0	A-			-1.662721	0.0969852	0.165594	NaN	NaN	NaN	NaN	NaN	NaN
C7ORF49	78996	0	0	NULL	NULL	NULL	-1.573243	0.116285	0.19119	NaN	NaN	NaN	NaN	NaN	NaN
C7ORF58		0	0	NULL			1.223515	0.221702	0.319503	NaN	NaN	NaN	NaN	NaN	NaN
C7ORF63	79846	0	0	A-	A-	DownAng	-7.939630	1.30991e-14	3.90746e-13	NaN	NaN	NaN	NaN	NaN	NaN
C7ORF64		0	0	A-;N+			-1.237259	0.216562	0.31353	NaN	NaN	NaN	NaN	NaN	NaN
C7ORF68		0	0	N+			-2.756211	0.00605773	0.017182	NaN	NaN	NaN	NaN	NaN	NaN
C7ORF69	80099	0	0	A-;N+	N+;A-	DownAng	-3.737612	0.000206875	0.00100295	NaN	NaN	NaN	NaN	NaN	NaN
C8A	731	0	0	A-	A-	NULL	-0.924115	0.355865	0.463696	-0.243268	0.807896	0.862247	-0.860288	0.390033	0.572383
C8B	732	0	0	A+	A+	NULL	0.347926	0.72804	0.798039	-1.411062	0.158841	0.273985	-0.860288	0.390033	0.572383
C8G	733	0	0	A-;N+	N+;A-	NULL	-2.649980	0.00830059	0.0223716	3.669201	0.000269015	0.00253944	2.400632	0.016723	0.0637648
C8ORF17	100507249	0	0	NULL	NULL	NULL	-2.619688	0.00906426	0.02405	NaN	NaN	NaN	NaN	NaN	NaN
C8ORF30A		0	0	NULL			0.174479	0.861558	0.901767	NaN	NaN	NaN	NaN	NaN	NaN
C8ORF33	65265	0	0	NULL	NULL	NULL	-0.046128	0.963226	0.975047	NaN	NaN	NaN	NaN	NaN	NaN
C8ORF39		0	0	NULL			-1.473088	0.141347	0.223313	NaN	NaN	NaN	NaN	NaN	NaN
C8ORF4	56892	0	0	NULL	NULL	NULL	3.775790	0.000178354	0.000881372	NaN	NaN	NaN	NaN	NaN	NaN
C8ORF41		0	0	NULL			-1.466129	0.143232	0.225827	NaN	NaN	NaN	NaN	NaN	NaN
C8ORF44	56260	0	0	A-	A-	NULL	-3.516363	0.000476684	0.00205993	NaN	NaN	NaN	NaN	NaN	NaN
C8ORF51		0	0	A-;N+			-0.545677	0.585528	0.680416	NaN	NaN	NaN	NaN	NaN	NaN
C8ORF55		0	0	N-			1.465342	0.143446	0.226049	NaN	NaN	NaN	NaN	NaN	NaN
C8ORF71		0	0	NULL			-2.850335	0.00454482	0.0136015	NaN	NaN	NaN	NaN	NaN	NaN
C8ORF84		0	0	NULL			-2.428136	0.0155229	0.0371376	NaN	NaN	NaN	NaN	NaN	NaN
C9	735	0	0	N+	N+	NULL	-1.600360	0.11014	0.182972	0.672610	0.501501	0.606872	-2.383702	0.017506	0.0656139
C9ORF106	414318	0	0	NULL	NULL	NULL	-1.514817	0.130441	0.209093	NaN	NaN	NaN	NaN	NaN	NaN
C9ORF114	51490	0	0	N-	N-	NULL	0.751118	0.452929	0.559761	NaN	NaN	NaN	NaN	NaN	NaN
C9ORF116	138162	0	0	N+	N+	DownAng	-3.661432	0.000277088	0.00129533	NaN	NaN	NaN	NaN	NaN	NaN
C9ORF125		0	0	NULL			-2.703915	0.00708256	0.0195562	NaN	NaN	NaN	NaN	NaN	NaN
C9ORF133	548324	0	0	NULL	NULL	NULL	-1.376459	0.169286	0.257842	NaN	NaN	NaN	NaN	NaN	NaN
C9ORF144		0	0	NULL			-0.351111	0.725651	0.796486	NaN	NaN	NaN	NaN	NaN	NaN
C9ORF156	51531	0	0	NULL	NULL	NULL	-2.057179	0.0401789	0.0798123	NaN	NaN	NaN	NaN	NaN	NaN
C9ORF16	79095	0	0	A-	A-	NULL	-0.571266	0.568072	0.665548	NaN	NaN	NaN	NaN	NaN	NaN
C9ORF167		0	0	NULL			3.782227	0.000173927	0.000863313	NaN	NaN	NaN	NaN	NaN	NaN
C9ORF27		0	0	NULL			-1.011195	0.312404	0.418059	NaN	NaN	NaN	NaN	NaN	NaN
C9ORF3	84909	0	0	NULL	NULL	UpAng	5.057751	5.93528e-07	5.8496e-06	NaN	NaN	NaN	NaN	NaN	NaN
C9ORF31		0	0	NULL			-2.537536	0.0114614	0.0290615	NaN	NaN	NaN	NaN	NaN	NaN
C9ORF40	55071	0	0	NULL	NULL	NULL	-0.206323	0.836621	0.882809	NaN	NaN	NaN	NaN	NaN	NaN
C9ORF46		0	0	NULL			0.545832	0.585421	0.680416	NaN	NaN	NaN	NaN	NaN	NaN
C9ORF53	51198	0	0	NULL	NULL	NULL	-0.411307	0.681021	0.760886	NaN	NaN	NaN	NaN	NaN	NaN
C9ORF6		0	0	NULL			-4.615102	4.98172e-06	3.99122e-05	NaN	NaN	NaN	NaN	NaN	NaN
C9ORF68		0	0	NULL			-2.057472	0.0401507	0.0797691	NaN	NaN	NaN	NaN	NaN	NaN
C9ORF7		0	0	A-;N+			-0.606812	0.544247	0.644703	NaN	NaN	NaN	NaN	NaN	NaN
C9ORF78	51759	0	0	N-	N-	NULL	0.293415	0.769325	0.830917	NaN	NaN	NaN	NaN	NaN	NaN
C9ORF82		0	0	A-			-4.025519	6.55186e-05	0.000375571	NaN	NaN	NaN	NaN	NaN	NaN
C9ORF86	55684	0	0	A-	A-	NULL	-1.438175	0.151	0.235327	NaN	NaN	NaN	NaN	NaN	NaN
C9ORF9	11092	0	0	N+	N+	DownAng	-4.031691	6.38733e-05	0.000367167	NaN	NaN	NaN	NaN	NaN	NaN
C9ORF91	203197	0	0	A-;N+	N+;A-	NULL	-0.065832	0.947537	0.963912	NaN	NaN	NaN	NaN	NaN	NaN
C9ORF95		0	0	A+			2.804149	0.00523809	0.015237	NaN	NaN	NaN	NaN	NaN	NaN
CA1	759	0	0	NULL	NULL	NULL	-1.827438	0.0682204	0.123589	NaN	NaN	NaN	2.722585	0.006698	0.0353406
CA10	56934	0	0	NULL	NULL	NULL	-1.665057	0.0965179	0.164957	NaN	NaN	NaN	3.044272	0.002454	0.0191799
CA11	770	0	0	N+	N+	NULL	-0.966935	0.334036	0.440578	2.111442	0.0352221	0.104183	2.071353	0.038826	0.106745
CA12	771	0	0	NULL	NULL	NULL	2.373800	0.0179769	0.0417492	1.962741	0.0502215	0.131109	-0.395297	0.692789	0.833829
CA14	23632	0	0	N+	N+	DownAng	-5.780089	1.3042e-08	1.82975e-07	NaN	NaN	NaN	-3.977666	8e-05	0.00297
CA2	760	0	0	N-	N-	UpAng	6.176696	1.34229e-09	2.25673e-08	0.146853	0.883307	0.917014	2.659460	0.008072	0.040019
CA3	761	0	0	A-;N+	N+;A-	NULL	-3.529195	0.000454685	0.00197598	-0.298533	0.765418	0.829225	2.701393	0.007134	0.0369162
CA4	762	0	0	N+	N+	NULL	-1.300072	0.194166	0.287644	0.646555	0.518212	0.621212	3.093061	0.002089	0.0173996
CA5B	11238	0	0	A-	A-	NULL	-2.302451	0.0217131	0.0485364	1.915161	0.0560332	0.140586	0.485450	0.627566	0.785615
CA6	765	0	0	NULL	NULL	NULL	-1.990568	0.0470637	0.0907457	0.147492	0.882802	0.916619	-0.301137	0.763433	0.88072
CA7	766	0	0	N+	N+	NULL	-3.340743	0.000897026	0.00352981	1.627444	0.104263	0.208373	-0.080527	0.935849	0.970147
CA8	767	0	0	A-	A-	NULL	-3.102226	0.00202756	0.00698393	2.059694	0.0399368	0.113369	-0.340661	0.733499	0.861243
CA9	768	0	1	NULL	NULL	NULL	-1.495496	0.135406	0.215451	3.591911	0.000360182	0.00326678	-0.657823	0.510947	0.690522
CAB39	51719	0	0	NULL	NULL	NULL	0.203490	0.838833	0.884612	3.751169	0.000196288	0.00193575	-2.059419	0.039973	0.108815
CAB39L	81617	0	0	N+	N+	NULL	-1.969140	0.0494801	0.0947065	2.960833	0.0032127	0.0195252	2.671975	0.007782	0.0389652
CABIN1	23523	0	0	NULL	NULL	NULL	-2.274612	0.0233452	0.051372	0.764971	0.444644	0.55442	2.847890	0.004581	0.0279617
CABP1	9478	0	0	N+;A-	A+;N-	NULL	0.284551	0.776104	0.835888	2.196292	0.0285222	0.0901366	-2.469516	0.013855	0.0568196
CABP2	51475	0	0	NULL	NULL	NULL	-2.542037	0.0113167	0.0288076	1.781131	0.0754884	0.168878	-1.658257	0.097879	0.204491
CABP5	56344	0	0	N+	N+	NULL	-2.473535	0.0137043	0.0336313	2.383801	0.0175012	0.0652648	1.061376	0.289023	0.467122
CABYR	26256	0	0	N+	N+	NULL	-1.650159	0.0995286	0.168951	3.067551	0.00227332	0.0150397	0.497592	0.618985	0.779151
CACNA1A	773	0	0	A-	A-	NULL	-2.150722	0.0319692	0.0660561	-0.787936	0.431102	0.542926	-3.662849	0.000276	0.00619272
CACNA1B	774	0	0	NULL	NULL	NULL	-1.311597	0.190249	0.282967	NaN	NaN	NaN	NaN	NaN	NaN
CACNA1C	775	0	0	A-;N+	N+;A-	NULL	-0.005054	0.995969	0.997755	1.790426	0.0739809	0.166831	-3.836374	0.000141	0.0041549
CACNA1D	776	0	0	N+	N+	NULL	-1.965666	0.0498815	0.0953708	1.643309	0.100938	0.204048	-2.312235	0.021167	0.0730329
CACNA1E	777	0	0	NULL	NULL	NULL	-1.804174	0.0717962	0.128965	NaN	NaN	NaN	-3.391321	0.00075	0.00995824
CACNA1F	778	0	0	NULL	NULL	DownAng	-3.909339	0.000105102	0.000559179	NaN	NaN	NaN	-1.715178	0.087004	0.187319
CACNA1G	8913	0	0	A+	A+	NULL	1.811293	0.070686	0.127436	1.598399	0.110576	0.216162	3.370602	0.000807	0.010338
CACNA1H	8912	0	0	A-;N+	N+;A-	NULL	-2.973009	0.00308897	0.00992767	2.338884	0.0197282	0.0705737	0.945672	0.344765	0.525387
CACNA1I	8911	0	0	NULL	NULL	NULL	-3.376829	0.00078948	0.00315837	NaN	NaN	NaN	4.032735	6.4e-05	0.00257966
CACNA1S	779	0	0	A-;N+	N+;A-	NULL	-2.387952	0.017307	0.0405013	3.762421	0.000187891	0.00187145	-2.964625	0.003173	0.0222012
CACNA2D1	781	0	0	A-	A-	NULL	-0.934394	0.350545	0.458367	2.880706	0.00413552	0.023625	-2.858211	0.004438	0.0273701
CACNA2D2	9254	0	0	N+	N+	DownAng	-4.353328	1.62216e-05	0.000113597	3.739344	0.000205493	0.00201605	-1.908718	0.056864	0.137571
CACNA2D3	55799	0	0	NULL	NULL	NULL	-0.257982	0.796525	0.851829	NaN	NaN	NaN	-2.549818	0.011074	0.0494583
CACNB1	782	0	0	A-;N+	N+;A-	DownAng	-4.045135	6.04244e-05	0.000350952	0.465379	0.641859	0.7283	2.675860	0.007693	0.0387431
CACNB2	783	0	0	NULL	NULL	NULL	-2.001316	0.0458898	0.0889146	-2.063750	0.0395488	0.112605	0.425897	0.670365	0.816153
CACNB3	784	0	0	N+	N+	NULL	-1.317423	0.188291	0.280872	2.138447	0.0329568	0.0995737	-2.054050	0.040479	0.109529
CACNB4	785	0	0	N+	N+	NULL	-2.782571	0.00559371	0.0160586	2.154257	0.0316896	0.0968241	-2.348727	0.019231	0.0693473
CACNG1	786	0	0	A-;N+	N+;A-	NULL	-0.177323	0.859325	0.900131	2.351322	0.0190879	0.0688544	2.985873	0.002963	0.0214434
CACNG2	10369	0	0	NULL	NULL	NULL	-2.168511	0.0305832	0.0636848	1.981073	0.0481218	0.127274	2.806717	0.005199	0.0301521
CACNG3	10368	0	0	A-	A-	NULL	-1.127060	0.260249	0.362309	0.138843	0.88963	0.921791	-0.683877	0.494364	0.674985
CACNG4	27092	0	0	A-;N+	N+;A-	NULL	-0.071536	0.943	0.960267	7.315723	1.00493e-12	8.33225e-11	2.985873	0.002963	0.0214434
CACNG5	27091	0	0	N+	N+	NULL	-2.120675	0.0344331	0.0701214	-0.771562	0.440733	0.551177	2.985873	0.002963	0.0214434
CACYBP	27101	0	0	N+	N+	NULL	-3.195448	0.00148294	0.00537937	-0.437806	0.661713	0.745566	-3.144607	0.00176	0.0158653
CAD	790	0	0	NULL	NULL	DownAng	-5.344889	1.36893e-07	1.56796e-06	5.186015	3.10815e-07	6.90563e-06	-1.498342	0.134664	0.262915
CADM1	23705	0	0	N-	N-	NULL	0.645266	0.519046	0.621137	2.662461	0.00800312	0.0383076	-1.270244	0.204579	0.360031
CADM3	57863	0	0	NULL	NULL	NULL	1.528835	0.126928	0.204636	3.728036	0.000214675	0.00209313	-3.576386	0.000382	0.00739494
CADM4	199731	0	0	N+	N+	NULL	-2.034028	0.0424678	0.0834886	2.265640	0.0238935	0.0802181	-1.325375	0.185639	0.334684
CADPS2	93664	0	0	NULL	NULL	NULL	2.816843	0.00503858	0.0147739	NaN	NaN	NaN	-2.805181	0.005226	0.0302
CALB1	793	0	0	N-	N-	NULL	0.480025	0.631416	0.720329	1.072999	0.283781	0.405701	4.321368	1.9e-05	0.00119796
CALB2	794	0	0	N-	N-	UpAng	13.303618	7.35272e-35	6.40886e-33	6.125597	1.81166e-09	7.0152e-08	0.115200	0.908332	0.955221
CALCA	796	0	0	NULL	NULL	NULL	0.656874	0.511559	0.614241	-0.407756	0.683624	0.762916	-0.431011	0.666642	0.813419
CALCB	797	0	0	N-	N-	NULL	1.361384	0.173996	0.263221	4.087083	5.07641e-05	0.000602752	-0.513944	0.607513	0.771525
CALCOCO1	57658	0	0	NULL	NULL	NULL	-1.219226	0.223324	0.321441	NaN	NaN	NaN	-2.311708	0.021192	0.0730969
CALCOCO2	10241	0	0	NULL	NULL	NULL	2.969697	0.00312188	0.0100151	2.298343	0.0219475	0.0760604	3.247785	0.00124	0.0128746
CALCR	799	0	0	A-	A-	NULL	-2.834173	0.00477732	0.0141683	0.250069	0.802635	0.858366	-3.821925	0.00015	0.0042217
CALCRL	10203	0	0	A+	A+	UpAng	5.772946	1.35718e-08	1.89974e-07	1.119939	0.263286	0.384158	-3.209832	0.001412	0.0139033
CALD1	800	0	0	N-	N-	UpAng	13.216505	1.74265e-34	1.4873e-32	2.243358	0.0253039	0.0833824	-3.373339	0.000799	0.010294
CALHM2	51063	0	0	A+	A+	NULL	2.595181	0.00972747	0.025458	0.821276	0.411874	0.524931	-1.358410	0.174932	0.320813
CALM1	801	0	0	A+	A+	NULL	2.515516	0.0121932	0.0305639	1.082083	0.279729	0.40136	0.664700	0.506542	0.686459
CALM2	805	0	0	NULL	NULL	NULL	1.621571	0.105516	0.177108	1.655489	0.0984428	0.200915	-1.785185	0.074826	0.167748
CALM3	808	0	0	N+;A-	A+;N-	NULL	2.397714	0.0168577	0.0397204	NaN	NaN	NaN	0.829946	0.406956	0.590575
CALML3	810	0	0	NULL	NULL	NULL	-2.227359	0.0263607	0.0566089	3.984458	7.7532e-05	0.000860288	-0.233228	0.815678	0.910353
CALML4	91860	0	0	NULL	NULL	DownAng	-4.876429	1.44712e-06	1.32133e-05	2.191410	0.0288754	0.0907391	-0.203000	0.839215	0.921857
CALML5	51806	0	0	N-	N-	NULL	2.780531	0.00562845	0.0161432	0.313977	0.753667	0.819583	-0.322377	0.747299	0.870114
CALR	811	0	0	A-;N+	N+;A-	NULL	-2.557680	0.0108265	0.0278305	2.572118	0.0103909	0.0458932	-3.639273	0.000301	0.00643388
CALU	813	0	0	NULL	NULL	NULL	3.800030	0.000162216	0.000811742	1.598637	0.110523	0.216162	-2.912630	0.003744	0.0247104
CALY	50632	0	0	N+	N+	NULL	-2.935800	0.00347764	0.0108957	0.854947	0.392984	0.507417	-0.771441	0.440802	0.624829
CAMK1	8536	0	0	N+	N+	NULL	-1.310522	0.190612	0.283438	3.635607	0.000305592	0.00284231	-0.040319	0.967854	0.984604
CAMK1D	57118	0	0	N+	N+	NULL	-0.457485	0.647518	0.733306	0.973815	0.330612	0.450816	0.654204	0.513279	0.692198
CAMK1G	57172	0	0	NULL	NULL	DownAng	-4.913518	1.20864e-06	1.12703e-05	3.809640	0.000156208	0.00159349	-2.969166	0.003126	0.02205
CAMK2A	815	0	0	NULL	NULL	NULL	-0.611616	0.541066	0.641986	3.650236	0.000289291	0.00270661	1.971580	0.049198	0.124775
CAMK2B	816	0	0	A-;N+	N+;A-	NULL	-2.228463	0.0262865	0.0564792	1.915070	0.0560448	0.140586	-1.037013	0.300234	0.479135
CAMK2G	818	0	0	N-	N-	NULL	2.634077	0.008694	0.0232215	0.086563	0.931053	0.95291	1.689690	0.0917	0.194608
CAMK2N1	55450	0	0	N-	N-	NULL	2.840598	0.00468363	0.0139307	NaN	NaN	NaN	0.005523	0.995595	0.997009
CAMK4	814	0	0	NULL	NULL	NULL	-3.439410	0.000630933	0.002617	-0.402664	0.687364	0.765918	2.549212	0.011088	0.0494995
CAMKK2	10645	0	0	NULL	NULL	NULL	-2.799822	0.00530771	0.015403	6.094648	2.17034e-09	8.26999e-08	-2.552052	0.011003	0.0492582
CAMKV	79012	0	0	A-;N+	N+;A-	NULL	-3.207681	0.0014225	0.00520468	NaN	NaN	NaN	-1.554088	0.120781	0.241434
CAMLG	819	0	0	A-	A-	NULL	-0.086122	0.931403	0.951929	2.026053	0.0432814	0.119161	0.686366	0.492794	0.673571
CAMP	820	0	0	N+	N+	NULL	-0.879554	0.379517	0.487843	1.156342	0.248085	0.369886	-2.315369	0.020987	0.0727455
CAMSAP1	157922	0	0	N-	N-	NULL	1.526834	0.127425	0.205141	-0.785460	0.432551	0.543761	3.019302	0.002664	0.0200439
CAMSAP1L1		0	0	NULL			1.283396	0.199938	0.294422	1.047798	0.29523	0.416917	NaN	NaN	NaN
CAMTA1	23261	0	0	NULL	NULL	NULL	-0.649507	0.516304	0.618699	NaN	NaN	NaN	-0.479682	0.631669	0.788843
CAMTA2	23125	0	0	NULL	NULL	NULL	0.660312	0.509353	0.6121	2.180770	0.0296584	0.0924592	0.089000	0.929117	0.966183
CAND1	55832	0	0	N+;A-	A+;N-	NULL	0.711334	0.477204	0.58206	1.866660	0.062525	0.150141	-1.250667	0.211628	0.369841
CAND2	23066	0	0	NULL	NULL	DownAng	-3.909195	0.000105163	0.00055926	NaN	NaN	NaN	-0.427480	0.66921	0.815275
CANT1	124583	0	0	A+	A+	NULL	0.724766	0.468929	0.574247	0.181291	0.856211	0.899141	1.951396	0.051555	0.128671
CANX	821	0	0	NULL	NULL	NULL	1.052291	0.293167	0.397421	1.672857	0.0949711	0.196081	2.082204	0.037824	0.104962
CAP1	10487	0	0	NULL	NULL	NULL	3.808001	0.000157218	0.000791564	2.199557	0.0282881	0.089546	-1.089259	0.276554	0.452303
CAP2	10486	0	0	A-;N+	N+;A-	NULL	-2.948888	0.00333611	0.0105645	7.403077	5.56358e-13	4.84236e-11	-2.387289	0.017337	0.0652001
CAPG	822	0	0	NULL	NULL	UpAng	5.505358	5.85623e-08	7.23347e-07	1.110966	0.267109	0.388719	-2.154054	0.031703	0.0936404
CAPN1	823	0	0	N+;A-	A+;N-	NULL	0.580453	0.561867	0.660356	0.885522	0.376294	0.492944	-1.780000	0.075672	0.168915
CAPN10	11132	0	0	NULL	NULL	DownAng	-5.522981	5.32805e-08	6.64115e-07	1.596002	0.11111	0.216537	-1.659287	0.097674	0.204191
CAPN11	11131	0	0	N+	N+	NULL	-0.999980	0.317796	0.423982	NaN	NaN	NaN	-2.261802	0.024129	0.0795256
CAPN2	824	0	0	N+;A-	A+;N-	NULL	1.375284	0.16965	0.258299	1.853638	0.0643728	0.152638	-1.955612	0.05106	0.128087
CAPN3	825	0	0	A-;N+	N+;A-	NULL	-2.716662	0.0068193	0.0189354	-2.655023	0.00817921	0.0388953	0.420286	0.674453	0.819741
CAPN5	726	0	0	NULL	NULL	NULL	-1.960647	0.0504662	0.0962746	0.913571	0.361376	0.479627	-2.348272	0.019244	0.0693473
CAPN6	827	0	0	A-	A-	NULL	-2.166251	0.0307564	0.0639741	1.425266	0.154701	0.269243	0.084511	0.932683	0.967843
CAPN7	23473	0	0	NULL	NULL	NULL	-1.675518	0.094448	0.162073	1.530237	0.126581	0.23631	-0.510530	0.609904	0.773859
CAPN9	10753	0	0	A-;N+	N+;A-	DownAng	-4.496948	8.54911e-06	6.48171e-05	2.731842	0.00651734	0.0332062	-2.364476	0.018428	0.0678412
CAPNS1	826	0	0	N+	N+	NULL	-0.144740	0.884974	0.919696	1.646909	0.100195	0.202949	-3.301665	0.001028	0.0115983
CAPRIN1	4076	0	0	NULL	NULL	NULL	0.015077	0.987977	0.992662	1.224713	0.221251	0.343368	-1.246796	0.213048	0.372092
CAPRIN2	65981	0	0	NULL	NULL	NULL	-3.560447	0.000405017	0.00178467	2.443419	0.0148882	0.0587964	-2.711479	0.006925	0.036182
CAPZA1	829	0	0	NULL	NULL	NULL	0.189965	0.849412	0.89217	1.793344	0.0735127	0.166209	-2.504019	0.012591	0.0537654
CAPZA2	830	0	0	NULL	NULL	NULL	0.884237	0.376987	0.485402	2.137669	0.0330203	0.0996701	-3.433768	0.000644	0.00936651
CAPZB	832	0	0	NULL	NULL	UpAng	6.147375	1.59471e-09	2.64851e-08	-0.689705	0.490694	0.59644	0.304437	0.760919	0.87917
CARD10	29775	0	0	A-;N+	N+;A-	NULL	-1.567636	0.117589	0.192843	10.268616	1.3232e-22	6.60696e-20	3.255920	0.001206	0.0126496
CARD14	79092	0	0	N+	N+	NULL	-1.830795	0.0677167	0.122876	1.801401	0.0722325	0.164019	1.734455	0.083442	0.181171
CARD8	22900	0	0	A+	A+	NULL	1.176669	0.239879	0.33984	-6.170561	1.39165e-09	5.52408e-08	1.584489	0.113702	0.230396
CARD9	64170	0	0	N-	N-	NULL	1.326867	0.185149	0.277193	0.705291	0.480952	0.587006	2.076727	0.038325	0.105706
CARHSP1	23589	0	0	NULL	NULL	NULL	-1.323131	0.186387	0.278606	-2.634107	0.00869322	0.0404277	0.289754	0.772122	0.885061
CARKD	55739	0	0	N+	N+	NULL	-2.407892	0.0164003	0.0389187	0.144133	0.885453	0.918466	0.655653	0.512342	0.691827
CARM1	10498	0	0	NULL	NULL	NULL	-3.016946	0.00268136	0.00880631	2.994852	0.00288	0.0179635	-2.162209	0.03107	0.092497
CARS	833	0	0	NULL	NULL	NULL	0.460461	0.645383	0.731509	4.558757	6.45454e-06	0.000103611	0.067607	0.946125	0.973625
CARS2	79587	0	0	N+	N+	NULL	-1.496067	0.135257	0.215269	0.896754	0.370275	0.487821	0.655653	0.512342	0.691827
CARTPT	9607	0	0	A-;N+	N+;A-	NULL	-3.180700	0.00155896	0.00560387	-3.282860	0.00109835	0.00828962	0.966557	0.334222	0.51397
CASC1	55259	0	0	A-	A-	DownAng	-5.648034	2.70491e-08	3.59e-07	NaN	NaN	NaN	-0.577118	0.564117	0.736366
CASC3	22794	0	0	NULL	NULL	DownAng	-3.868264	0.000123869	0.000644291	0.983643	0.325759	0.446279	2.634879	0.008673	0.0421548
CASC5	57082	0	0	NULL	NULL	NULL	0.647750	0.517439	0.619757	0.477625	0.633123	0.721147	1.761448	0.078763	0.173515
CASD1	64921	0	0	A-	A-	NULL	-2.509547	0.0123986	0.0309525	1.975516	0.0487505	0.128435	-3.688484	0.00025	0.00585373
CASK	8573	0	0	NULL	NULL	NULL	3.554876	0.000413481	0.00181618	1.811467	0.070659	0.161567	0.710985	0.477422	0.659912
CASKIN2	57513	0	0	NULL	NULL	NULL	0.002791	0.997774	0.998739	1.805995	0.0715109	0.162887	2.426820	0.015577	0.0609358
CASP1	834	0	0	A+	A+	UpAng	5.214154	2.69205e-07	2.85464e-06	NaN	NaN	NaN	-0.172764	0.862905	0.933997
CASP10	843	0	0	NULL	NULL	NULL	-0.817969	0.413759	0.521334	0.590852	0.554885	0.654344	-2.976520	0.003053	0.0216978
CASP2	835	0	0	A-	A-	NULL	-2.222787	0.0266696	0.0571026	1.066913	0.286518	0.407716	-2.740284	0.006353	0.0341971
CASP3	836	0	0	N-	N-	NULL	1.869113	0.0621823	0.114507	-0.521542	0.602216	0.69504	4.154956	3.8e-05	0.00180957
CASP4	837	0	0	NULL	NULL	NULL	4.527095	7.45701e-06	5.72792e-05	1.746337	0.0813616	0.177667	-0.221999	0.824404	0.915074
CASP5	838	0	0	A+	A+	NULL	1.025674	0.305533	0.410877	1.133449	0.257564	0.378545	-0.219441	0.826394	0.916082
CASP6	839	0	0	N+	N+	NULL	-0.035173	0.971955	0.980653	1.577767	0.115242	0.222396	2.624573	0.008935	0.0431126
CASP7	840	0	0	NULL	NULL	NULL	2.529868	0.0117117	0.029568	1.657811	0.097973	0.200356	-1.272589	0.203742	0.359006
CASP8	841	0	0	A-	A-	NULL	-0.979140	0.327977	0.434562	4.009724	6.99142e-05	0.000787739	-2.832053	0.004808	0.0289867
CASP9	842	0	0	NULL	NULL	NULL	-3.107461	0.00199266	0.00688494	2.222439	0.0266932	0.0860769	-0.362947	0.716795	0.849763
CASQ1	844	0	0	N+	N+	DownAng	-3.845814	0.000135423	0.00069654	5.587695	3.75744e-08	1.06727e-06	-3.856418	0.00013	0.00405059
CASQ2	845	0	0	NULL	NULL	NULL	0.413700	0.679268	0.759411	2.292906	0.0222611	0.0766297	-2.079885	0.038035	0.105347
CASR	846	0	0	A-	A-	NULL	-2.844490	0.00462769	0.0137877	1.133044	0.25773	0.378731	-0.533068	0.594219	0.76148
CASS4	57091	0	0	NULL	NULL	NULL	-0.913751	0.361281	0.469559	NaN	NaN	NaN	-0.741076	0.458987	0.642377
CAST	831	0	0	A+	A+	NULL	4.534658	7.20481e-06	5.55502e-05	NaN	NaN	NaN	2.174446	0.030132	0.0911471
CASZ1	54897	0	0	A-;N+	N+;A-	NULL	-2.257322	0.0244119	0.0532709	0.414519	0.678669	0.759261	-0.918055	0.359031	0.540126
CAT	847	0	0	N+	N+	NULL	-2.887393	0.00405004	0.0123573	1.813254	0.0703827	0.161246	-1.225210	0.22106	0.382299
CATSPER2	117155	0	0	A-;N+	N+;A-	DownAng	-4.593645	5.49989e-06	4.34966e-05	-0.568872	0.569697	0.666508	0.827226	0.408494	0.592193
CATSPERB	79820	0	0	NULL	NULL	NULL	-1.743307	0.0818849	0.144117	NaN	NaN	NaN	0.532395	0.594683	0.761729
CATSPERG	57828	0	0	NULL	NULL	NULL	-2.924390	0.00360548	0.0112266	0.785610	0.432462	0.543761	-1.442455	0.149788	0.285607
CAV1	857	0	0	NULL	NULL	UpAng	5.954328	4.87669e-09	7.46383e-08	2.630707	0.00877948	0.0406892	-3.426396	0.000661	0.00945506
CAV2	858	0	0	NULL	NULL	NULL	4.037431	6.23785e-05	0.000360259	1.443629	0.14946	0.263359	-3.426396	0.000661	0.00945506
CAV3	859	0	0	NULL	NULL	DownAng	-4.618633	4.90108e-06	3.946e-05	-1.334738	0.18256	0.300999	-0.062942	0.949838	0.975708
CBARA1		0	0	N+;A-			1.303697	0.192927	0.286224	1.752022	0.0803734	0.176057	NaN	NaN	NaN
CBFA2T2	9139	0	0	N+	N+	DownAng	-5.071864	5.53119e-07	5.49541e-06	1.836738	0.0668326	0.156399	-1.781347	0.075451	0.168488
CBFA2T3	863	0	0	N+	N+	NULL	-0.003201	0.997447	0.998585	2.979570	0.0030247	0.018694	NaN	NaN	NaN
CBFB	865	0	0	NULL	NULL	NULL	0.808979	0.418906	0.526678	6.359291	4.52179e-10	2.08244e-08	-0.264174	0.791753	0.895812
CBL	867	0	0	NULL	NULL	NULL	-0.108611	0.913554	0.93931	2.225833	0.0264634	0.0857205	-1.040310	0.298688	0.477275
CBLB	868	0	0	A+	A+	NULL	0.534048	0.593542	0.68733	1.597021	0.110883	0.216405	-2.432231	0.015351	0.060386
CBLC	23624	0	0	NULL	NULL	NULL	1.190155	0.234541	0.333708	7.112604	3.89077e-12	2.81769e-10	-0.113667	0.909546	0.955785
CBLL1	79872	0	0	NULL	NULL	NULL	-1.643577	0.100882	0.170801	2.743395	0.00629566	0.0323548	-3.104385	0.002013	0.0171592
CBLN1	869	0	0	N+;A-	A+;N-	NULL	0.287556	0.773804	0.834193	0.557330	0.577548	0.673782	1.393470	0.164082	0.305999
CBR1	873	0	0	NULL	NULL	NULL	1.301131	0.193804	0.287246	2.502908	0.0126307	0.0524178	-0.293137	0.769536	0.883338
CBR3	874	0	0	A+	A+	NULL	0.199468	0.841977	0.886633	1.191108	0.234167	0.356703	-0.098611	0.921486	0.96224
CBR4	84869	0	0	A+	A+	NULL	0.401221	0.688426	0.766998	2.415785	0.0160531	0.0618335	4.259852	2.4e-05	0.001368
CBS	875	0	0	A+	A+	NULL	1.155274	0.248521	0.349225	1.451481	0.147263	0.260748	0.111972	0.910889	0.956395
CBX1	10951	0	0	N-	N-	NULL	0.921804	0.357068	0.465017	1.531634	0.126235	0.235793	3.165264	0.001642	0.0151001
CBX2	84733	0	0	A-	A-	NULL	-0.222288	0.824179	0.873128	6.699780	5.5543e-11	3.0815e-09	1.758885	0.079197	0.174199
CBX3	11335	0	0	N+	N+	NULL	-0.910910	0.362775	0.471251	2.397211	0.0168806	0.0638836	-1.501813	0.133763	0.261551
CBX4	8535	0	0	NULL	NULL	DownAng	-3.672828	0.000265321	0.00124887	2.602733	0.00951862	0.043018	2.044379	0.041427	0.111241
CBX5	23468	0	0	N+	N+	NULL	-1.605803	0.108939	0.18154	3.257763	0.00119804	0.00883126	-2.517279	0.012133	0.0523244
CBX6	23466	0	0	N-	N-	NULL	0.930163	0.352729	0.460459	0.189215	0.85	0.894702	4.057311	5.7e-05	0.00236508
CBX7	23492	0	0	A-	A-	NULL	-0.216330	0.828818	0.876154	0.152892	0.878544	0.913898	4.454195	1e-05	0.000855
CBX8	57332	0	0	A-	A-	NULL	-2.734723	0.00646141	0.0181096	2.808146	0.0051745	0.0278607	1.681547	0.093268	0.19701
CBY1	25776	0	0	NULL	NULL	NULL	-2.738214	0.00639422	0.0179623	1.185241	0.236476	0.358892	3.644293	0.000296	0.00639684
CC2D1A	54862	0	0	NULL	NULL	DownAng	-3.678232	0.000259907	0.00122667	NaN	NaN	NaN	-3.540007	0.000437	0.00798055
CCBL1	883	0	0	NULL	NULL	NULL	-2.994398	0.00288394	0.00934943	1.123619	0.261706	0.382676	2.819663	0.004994	0.0296644
CCBL2	56267	0	0	A-	A-	NULL	-0.739684	0.459833	0.566016	NaN	NaN	NaN	0.772213	0.440345	0.624417
CCBP2	1238	0	0	A-	A-	NULL	-0.421951	0.673239	0.754455	-1.360199	0.17437	0.291682	NaN	NaN	NaN
CCDC101	112869	0	0	N+	N+	NULL	-2.697829	0.00721144	0.0198363	0.689322	0.490935	0.59658	-1.141162	0.254337	0.424434
CCDC102B	79839	0	0	N+;A-	A+;N-	UpAng	10.913103	4.70463e-25	2.82049e-23	1.199611	0.23085	0.353363	1.277017	0.202183	0.357025
CCDC106	29903	0	0	N-	N-	NULL	0.013226	0.989453	0.993657	3.173626	0.00159669	0.0111299	2.492022	0.013017	0.0547762
CCDC109B	55013	0	0	A+	A+	NULL	3.863604	0.000126188	0.000654643	0.521021	0.602579	0.695289	2.648157	0.008343	0.0409744
CCDC121	79635	0	0	NULL	NULL	NULL	-3.415922	0.00068659	0.00280339	NaN	NaN	NaN	-0.868578	0.385485	0.56811
CCDC130	81576	0	0	NULL	NULL	DownAng	-4.403196	1.30127e-05	9.36886e-05	2.269461	0.0236587	0.0796687	-3.637610	0.000303	0.00645218
CCDC132	55610	0	0	N+;A-	A+;N-	NULL	0.709360	0.478427	0.58332	1.559619	0.119473	0.227873	-4.122946	4.4e-05	0.00201863
CCDC134	79879	0	0	NULL	NULL	NULL	-0.903321	0.366784	0.475554	NaN	NaN	NaN	4.468338	1e-05	0.000855
CCDC144A	9720	0	0	A-	A-	NULL	-1.175988	0.240151	0.340068	NaN	NaN	NaN	1.717679	0.086471	0.186421
CCDC15	80071	0	0	NULL	NULL	DownAng	-4.403619	1.29883e-05	9.36223e-05	NaN	NaN	NaN	-0.311949	0.755206	0.876067
CCDC154	645811	0	0	NULL	NULL	NULL	-1.462183	0.144309	0.227002	NaN	NaN	NaN	0.780219	0.435623	0.619746
CCDC19	25790	0	0	A-	A-	DownAng	-6.272290	7.61819e-10	1.33373e-08	6.250451	8.67603e-10	3.6582e-08	NaN	NaN	NaN
CCDC21		0	0	NULL			-2.623353	0.00896863	0.023822	1.858014	0.0637453	0.151642	NaN	NaN	NaN
CCDC22	28952	0	0	NULL	NULL	NULL	0.414284	0.678841	0.759143	2.342732	0.0195281	0.070151	-2.123030	0.034234	0.0984122
CCDC25	55246	0	0	A-	A-	NULL	-1.659139	0.097705	0.166523	1.459324	0.145094	0.258063	1.276901	0.20222	0.357025
CCDC28A	25901	0	0	A-	A-	NULL	-1.593203	0.111737	0.185024	2.702659	0.00710899	0.0353105	-1.449567	0.147792	0.282804
CCDC28B	79140	0	0	N+;A-	A+;N-	NULL	2.081595	0.0378796	0.0759075	0.490754	0.623813	0.713541	-0.763707	0.445393	0.628945
CCDC30	728621	0	0	A-	A-	DownAng	-4.853990	1.6128e-06	1.44892e-05	-0.694076	0.488004	0.593931	-0.885180	0.376479	0.559218
CCDC33	80125	0	0	N+	N+	DownAng	-4.097469	4.86097e-05	0.000289725	NaN	NaN	NaN	0.340548	0.733584	0.861253
CCDC40	55036	0	0	N+	N+	DownAng	-4.103043	4.74897e-05	0.000283876	NaN	NaN	NaN	1.713043	0.087316	0.187776
CCDC41	51134	0	0	N+	N+	NULL	-2.309954	0.0212906	0.0477573	2.179976	0.0297176	0.0925389	NaN	NaN	NaN
CCDC46		0	0	N+;A-			2.174186	0.030152	0.0629768	NaN	NaN	NaN	NaN	NaN	NaN
CCDC47	57003	0	0	A+	A+	NULL	0.663855	0.507084	0.610388	6.507764	1.83487e-10	8.97289e-09	3.287104	0.001082	0.011798
CCDC48	79825	0	0	NULL	NULL	DownAng	-6.822031	2.56102e-11	5.493e-10	0.062520	0.950173	0.965541	NaN	NaN	NaN
CCDC51	79714	0	0	A-;N+	N+;A-	NULL	-1.260298	0.20814	0.303893	0.218611	0.827041	0.877448	-2.491889	0.013022	0.0547769
CCDC53	51019	0	0	NULL	NULL	NULL	1.127470	0.260076	0.362109	NaN	NaN	NaN	-2.073459	0.03863	0.106336
CCDC56	28958	0	0	NULL	NULL	NULL	-0.191632	0.848107	0.891028	NaN	NaN	NaN	NaN	NaN	NaN
CCDC57	284001	0	0	A-	A-	NULL	-0.564903	0.572389	0.669266	0.007487	0.994029	0.995784	NaN	NaN	NaN
CCDC59	29080	0	0	N+	N+	NULL	-1.570043	0.117028	0.192256	3.270963	0.00114461	0.00854357	-0.931339	0.352117	0.533279
CCDC6	8030	0	0	A-;N+	N+;A-	NULL	-0.964968	0.33502	0.441591	1.036157	0.300622	0.422018	0.589398	0.555859	0.728875
CCDC64	92558	0	0	A-;N+	N+;A-	NULL	-2.235477	0.0258198	0.0557346	1.579814	0.114772	0.22176	-2.323045	0.020568	0.0720902
CCDC68	80323	0	0	NULL	NULL	NULL	-0.095280	0.92413	0.946621	3.573500	0.000385818	0.00347933	2.122726	0.034256	0.0984122
CCDC69	26112	0	0	NULL	NULL	NULL	-1.146873	0.251974	0.353189	NaN	NaN	NaN	2.123535	0.034189	0.0983326
CCDC70	83446	0	0	N+	N+	NULL	-2.490182	0.0130863	0.0323579	-0.937909	0.348737	0.468086	2.513147	0.012272	0.0526995
CCDC72		0	0	A-;N+			-2.324271	0.0205044	0.0463926	NaN	NaN	NaN	NaN	NaN	NaN
CCDC76		0	0	A-			-4.492947	8.70509e-06	6.59184e-05	1.404345	0.160827	0.276293	NaN	NaN	NaN
CCDC81	60494	0	0	A-;N+	N+;A-	DownAng	-4.541728	6.97644e-06	5.40608e-05	-0.022497	0.98206	0.988415	-1.143155	0.25351	0.423618
CCDC85B	11007	0	0	NULL	NULL	NULL	-0.928836	0.353415	0.46114	0.652938	0.514092	0.617913	-1.518001	0.129631	0.255459
CCDC86	79080	0	0	NULL	NULL	DownAng	-3.950987	8.88415e-05	0.000484841	6.620265	9.13502e-11	4.73694e-09	-2.578326	0.010206	0.0467851
CCDC87	55231	0	0	N+	N+	DownAng	-3.828716	0.000144899	0.000737444	-1.444169	0.149308	0.263238	-2.138206	0.032974	0.0960781
CCDC88A	55704	0	0	NULL	NULL	NULL	2.824930	0.00491508	0.0145173	1.130089	0.258972	0.380085	-2.748279	0.006204	0.0337061
CCDC88C	440193	0	0	N+	N+	NULL	-0.533211	0.594121	0.68787	NaN	NaN	NaN	0.533116	0.594185	0.76148
CCDC9	26093	0	0	A-;N+	N+;A-	NULL	-2.935640	0.00347941	0.0108957	1.529719	0.126709	0.236439	1.202594	0.22969	0.393366
CCDC90A	63933	0	0	A-;N+	N+;A-	NULL	-0.695216	0.487238	0.59189	1.072119	0.284176	0.40602	NaN	NaN	NaN
CCDC90B	60492	0	0	N-	N-	NULL	0.363289	0.71654	0.789518	2.234657	0.025874	0.0845526	-0.818944	0.413199	0.596289
CCDC91	55297	0	0	NULL	NULL	NULL	-0.692748	0.488784	0.593358	-1.293310	0.196492	0.315791	-2.224606	0.026552	0.0841995
CCDC92	80212	0	0	N+	N+	NULL	-1.370261	0.171211	0.260193	5.002206	7.82116e-07	1.5687e-05	-3.065776	0.002286	0.0183628
CCDC93	54520	0	0	NULL	NULL	NULL	-0.374045	0.708527	0.783075	NaN	NaN	NaN	-2.091068	0.037017	0.103512
CCDC94	55702	0	0	NULL	NULL	NULL	-2.054003	0.0404866	0.0802807	NaN	NaN	NaN	1.735895	0.083184	0.180811
CCDC99	54908	0	0	A-;N+	N+;A-	NULL	-0.591623	0.554366	0.653423	0.980681	0.327217	0.447436	NaN	NaN	NaN
CCHCR1	54535	0	0	A-	A-	DownAng	-5.773497	1.35301e-08	1.89607e-07	6.920477	1.36196e-11	8.91098e-10	-1.933293	0.053752	0.132282
CCIN	881	0	0	N+	N+	NULL	-2.582930	0.010075	0.0262001	0.768074	0.4428	0.552816	-0.421755	0.673381	0.818928
CCK	885	0	0	N+;A-	A+;N-	NULL	2.023724	0.0435215	0.0850905	-0.576582	0.564477	0.662317	-1.876107	0.061209	0.144972
CCKAR	886	0	0	NULL	NULL	NULL	-0.737284	0.46129	0.567322	1.939476	0.05301	0.135884	2.463307	0.014094	0.0573722
CCKBR	887	0	0	N+	N+	NULL	-3.224402	0.00134356	0.0049721	1.617094	0.106479	0.211184	0.112564	0.91042	0.956147
CCL1	6346	0	0	NULL	NULL	NULL	-2.423916	0.0157023	0.0374793	1.528775	0.126943	0.236608	2.444190	0.014854	0.0591907
CCL11	6356	0	0	A+	A+	UpAng	17.996986	2.2118e-56	4.31476e-54	2.970454	0.00311432	0.019109	1.996084	0.046454	0.119835
CCL13	6357	0	0	A+	A+	NULL	0.159050	0.873693	0.911152	0.661309	0.508714	0.613159	2.444190	0.014854	0.0591907
CCL14	6358	0	0	N-	N-	NULL	4.163645	3.67943e-05	0.00022801	-1.175175	0.240475	0.36247	1.541746	0.123753	0.246024
CCL15	6359	0	0	A-	A-	NULL	-1.908827	0.0568476	0.106324	-0.149920	0.880889	0.915398	1.507020	0.132422	0.25978
CCL16	6360	0	0	NULL	NULL	NULL	-2.848191	0.00457507	0.0136674	1.199591	0.230857	0.353363	1.541746	0.123753	0.246024
CCL17	6361	0	0	NULL	NULL	NULL	-0.602556	0.547073	0.646804	0.589632	0.555699	0.654978	0.337118	0.736166	0.863297
CCL18	6362	0	0	A+	A+	NULL	3.979815	7.9015e-05	0.000439608	-0.140119	0.888621	0.921148	1.600299	0.11015	0.224924
CCL19	6363	0	0	N-	N-	UpAng	6.581975	1.15884e-10	2.2824e-09	1.172481	0.241553	0.363468	-0.998764	0.318382	0.498233
CCL2	6347	0	0	A+	A+	UpAng	7.197758	2.21381e-12	5.34532e-11	0.424538	0.671353	0.753297	2.319833	0.020746	0.0722652
CCL20	6364	0	0	A+	A+	NULL	1.282030	0.200417	0.294808	1.335215	0.182404	0.300909	-1.666161	0.096293	0.20185
CCL21	6366	0	0	NULL	NULL	UpAng	6.926760	1.30785e-11	2.91714e-10	-4.635921	4.52399e-06	7.5429e-05	-1.038391	0.299579	0.47836
CCL22	6367	0	0	NULL	NULL	NULL	-1.254695	0.210166	0.306254	-2.074507	0.0385352	0.110783	0.338965	0.734775	0.862203
CCL23	6368	0	0	NULL	NULL	NULL	-0.540418	0.589146	0.683656	-1.614724	0.106991	0.211817	1.101862	0.271039	0.445651
CCL24	6369	0	0	NULL	NULL	NULL	-1.798849	0.0726359	0.130207	NaN	NaN	NaN	-4.226396	2.8e-05	0.0014698
CCL25	6370	0	0	NULL	NULL	NULL	-2.178647	0.0298168	0.0624487	3.355002	0.000853119	0.00666683	1.333963	0.18281	0.331226
CCL27	10850	0	0	NULL	NULL	NULL	-2.536525	0.0114941	0.0291384	4.243975	2.61084e-05	0.000336535	-0.965081	0.33496	0.514615
CCL3	6348	0	0	A+	A+	UpAng	6.588337	1.11401e-10	2.19763e-09	NaN	NaN	NaN	1.677258	0.094102	0.198363
CCL4	6351	0	0	A+	A+	UpAng	7.141113	3.22329e-12	7.6328e-11	NaN	NaN	NaN	1.631836	0.10333	0.213469
CCL5	6352	0	0	A+	A+	UpAng	6.743969	4.20396e-11	8.77192e-10	-2.071749	0.0387929	0.111288	1.270389	0.204523	0.359989
CCL7	6354	0	0	A+	A+	NULL	0.783729	0.433564	0.540855	1.080926	0.280243	0.401975	1.996084	0.046454	0.119835
CCL8	6355	0	0	A+	A+	NULL	4.039880	6.17509e-05	0.000357306	3.415904	0.000686634	0.00560112	2.216102	0.027123	0.0855196
CCNA1	8900	0	0	NULL	NULL	NULL	0.857247	0.391713	0.500068	0.188696	0.850406	0.894931	2.405007	0.016527	0.0633956
CCNA2	890	0	0	A+	A+	NULL	1.523541	0.128246	0.206221	1.863199	0.0630112	0.15088	2.534896	0.011545	0.0507189
CCNB1	891	0	0	A-;N+	N+;A-	NULL	-0.136619	0.891386	0.924328	1.783243	0.0751437	0.168425	0.899845	0.368633	0.550608
CCNB1IP1	57820	0	0	NULL	NULL	DownAng	-4.353369	1.62187e-05	0.000113597	1.520861	0.128927	0.238836	-0.938807	0.348276	0.529023
CCNB2	9133	0	0	NULL	NULL	NULL	0.423393	0.672188	0.75362	0.905845	0.365447	0.483003	1.095788	0.273687	0.449154
CCNC	892	0	0	A+	A+	NULL	0.129868	0.896722	0.927123	-1.533723	0.12572	0.235248	0.243761	0.807514	0.905635
CCND1	595	0	0	N-	N-	NULL	1.499361	0.134401	0.21424	3.791820	0.000167521	0.00169976	-2.256319	0.024472	0.0801483
CCND2	894	0	0	N-	N-	NULL	0.425894	0.670366	0.752058	2.211521	0.0274442	0.0876088	-3.370074	0.000809	0.0103402
CCND3	896	0	0	A-	A-	NULL	-0.218904	0.826812	0.87498	NaN	NaN	NaN	-2.064592	0.03947	0.107859
CCNE1	898	0	0	A-	A-	NULL	-1.048024	0.295126	0.399656	NaN	NaN	NaN	-0.706040	0.480523	0.662738
CCNE2	9134	0	0	N+;A-	A+;N-	NULL	2.961780	0.00320186	0.0102051	0.864709	0.387607	0.502353	4.155962	3.8e-05	0.00180957
CCNF	899	0	0	A-;N+	N+;A-	NULL	-2.196686	0.0284939	0.0602218	0.892741	0.372419	0.489625	-0.054751	0.956358	0.978466
CCNG1	900	0	0	NULL	NULL	NULL	-2.015627	0.044365	0.0864784	-0.374406	0.708258	0.782658	2.457248	0.014331	0.0575996
CCNG2	901	0	0	N+;A-	A+;N-	NULL	1.597196	0.110844	0.183827	1.479829	0.139539	0.251683	1.926880	0.054548	0.133627
CCNH	902	0	0	NULL	NULL	NULL	2.143511	0.0325463	0.0669669	2.149848	0.0320387	0.0973889	2.142407	0.032634	0.095367
CCNI	10983	0	0	N-	N-	NULL	0.780133	0.435676	0.543214	1.501273	0.133906	0.24449	2.003016	0.045702	0.118668
CCNJ	54619	0	0	N+	N+	NULL	-1.208026	0.227599	0.326007	-0.580386	0.561911	0.660022	-1.089545	0.276427	0.45227
CCNJL	79616	0	0	N+	N+	NULL	-1.696636	0.090378	0.156487	1.449949	0.14769	0.26132	2.514115	0.01224	0.0526021
CCNK	8812	0	0	A-	A-	NULL	-1.383467	0.167129	0.255063	NaN	NaN	NaN	0.187370	0.851445	0.928266
CCNL1	57018	0	0	N+	N+	NULL	-0.635903	0.525126	0.626643	1.991267	0.0469866	0.125355	0.253430	0.800038	0.901496
CCNL2	81669	0	0	A-	A-	NULL	-3.268906	0.00115279	0.00436065	NaN	NaN	NaN	-1.313353	0.189657	0.339987
CCNO	10309	0	0	NULL	NULL	DownAng	-5.873982	7.69882e-09	1.13724e-07	2.428258	0.0155177	0.0605544	2.228887	0.026255	0.0836336
CCNT1	904	0	0	NULL	NULL	NULL	-2.284664	0.022744	0.0502741	1.155949	0.248245	0.36995	-2.143705	0.032529	0.095134
CCNT2	905	0	0	A-;N+	N+;A-	DownAng	-4.719026	3.06801e-06	2.61121e-05	2.000982	0.0459259	0.123427	-1.382549	0.167411	0.310297
CCPG1	9236	0	0	N-	N-	NULL	3.476890	0.000550761	0.00232607	1.929462	0.0542301	0.137709	1.649482	0.099662	0.207219
CCR1	1230	0	0	A+	A+	UpAng	7.419770	4.96609e-13	1.26625e-11	0.381325	0.703121	0.779266	-2.354278	0.018936	0.0688282
CCR10	2826	0	0	NULL	NULL	NULL	-2.368287	0.018244	0.0422736	-0.773704	0.439466	0.549955	2.897721	0.00392	0.0253531
CCR2	729230	0	0	A+	A+	NULL	3.703829	0.000235645	0.00112555	NaN	NaN	NaN	-2.354278	0.018936	0.0688282
CCR3	1232	0	0	NULL	NULL	NULL	-1.040269	0.29871	0.403559	2.358456	0.0187297	0.067924	-2.354278	0.018936	0.0688282
CCR4	1233	0	0	NULL	NULL	NULL	-2.836937	0.00473681	0.0140651	-1.562562	0.118778	0.226913	-0.996901	0.319284	0.498509
CCR5	1234	0	0	A+	A+	UpAng	6.080564	2.3557e-09	3.79942e-08	NaN	NaN	NaN	-2.354278	0.018936	0.0688282
CCR6	1235	0	0	NULL	NULL	NULL	-0.344315	0.730752	0.799799	-2.493498	0.0129662	0.0533667	-1.296349	0.195441	0.347526
CCR7	1236	0	0	NULL	NULL	UpAng	6.345643	4.90926e-10	8.79517e-09	-4.953946	9.91934e-07	1.95238e-05	2.618151	0.009106	0.0436022
CCR8	1237	0	0	NULL	NULL	NULL	0.379645	0.704367	0.779389	-1.528528	0.127006	0.236608	-1.151408	0.250103	0.419415
CCR9	10803	0	0	NULL	NULL	NULL	-2.246870	0.0250769	0.0544514	0.785238	0.432681	0.543761	-2.354278	0.018936	0.0688282
CCRN4L	25819	0	0	N+;A-	A+;N-	NULL	0.976082	0.329489	0.43603	0.933063	0.351231	0.470374	3.171214	0.00161	0.0149551
CCS	9973	0	0	A-;N+	N+;A-	NULL	-3.008572	0.00275502	0.0090171	0.059339	0.952705	0.967182	-2.086237	0.037453	0.104343
CCT2	10576	0	0	N+	N+	NULL	-0.569431	0.569315	0.666624	2.602434	0.0095268	0.043018	-1.312818	0.189833	0.340126
CCT3	7203	0	0	A-	A-	DownAng	-4.127264	4.29015e-05	0.00025999	1.441376	0.150095	0.264085	-2.910921	0.003761	0.0247647
CCT4	10575	0	0	N+	N+	NULL	-1.510448	0.131551	0.210543	2.546037	0.0111895	0.0481741	-2.186482	0.029232	0.0898454
CCT5	22948	0	0	NULL	NULL	NULL	-1.287565	0.198484	0.29282	2.223626	0.0266126	0.0859128	-1.572617	0.116425	0.234764
CCT6A	908	0	0	A-	A-	NULL	-1.810442	0.0708179	0.127618	NaN	NaN	NaN	-2.004609	0.045531	0.118402
CCT6B	10693	0	0	NULL	NULL	NULL	-3.613229	0.000332498	0.00151013	0.878283	0.380205	0.4968	1.928952	0.054293	0.133149
CCT7	10574	0	0	N+	N+	NULL	-1.569159	0.117234	0.192415	1.978162	0.0484503	0.127964	-3.033471	0.002541	0.0195886
CCT8	10694	0	0	NULL	NULL	NULL	-1.613272	0.107306	0.179424	1.596221	0.111061	0.216486	-0.006644	0.994702	0.996676
CCT8L2	150160	0	0	NULL	NULL	NULL	-1.446713	0.148594	0.232433	1.288466	0.19817	0.317686	1.431369	0.152934	0.290819
CD101	9398	0	0	NULL	NULL	NULL	-2.024578	0.0434334	0.0849723	-7.311025	1.03723e-12	8.48295e-11	-1.866418	0.062555	0.147144
CD14	929	0	0	A+	A+	UpAng	9.420447	1.57375e-19	6.76272e-18	-1.227505	0.220201	0.342299	2.746485	0.006236	0.0337552
CD151	977	0	0	NULL	NULL	NULL	1.825277	0.0685462	0.124106	1.842429	0.065995	0.155209	-0.013744	0.98904	0.993872
CD160	11126	0	0	NULL	NULL	NULL	1.310259	0.1907	0.283501	-3.079873	0.00218302	0.0145744	-3.196453	0.001477	0.0143455
CD163	9332	0	0	A+	A+	UpAng	9.147931	1.40262e-18	5.67047e-17	2.655503	0.00816974	0.0388698	-3.746311	0.0002	0.00507236
CD164	8763	0	0	A+	A+	NULL	0.613715	0.539678	0.640773	0.946530	0.344328	0.46388	0.452320	0.65123	0.802816
CD180	4064	0	0	NULL	NULL	UpAng	5.479003	6.74226e-08	8.22864e-07	-2.149300	0.0320823	0.0974591	1.119282	0.263545	0.436715
CD19	930	0	0	NULL	NULL	NULL	-3.044550	0.00245114	0.00816383	-1.352363	0.176861	0.294846	-0.715232	0.474793	0.657951
CD1A	909	0	0	NULL	NULL	NULL	4.447372	1.06857e-05	7.897e-05	3.002144	0.00281282	0.017649	-3.831504	0.000143	0.00420286
CD1B	910	0	0	NULL	NULL	NULL	0.266746	0.789773	0.846572	3.678897	0.000259248	0.00245213	-3.391758	0.000748	0.0099551
CD1C	911	0	0	A+	A+	NULL	4.304725	2.0068e-05	0.000134333	1.910625	0.0566154	0.141497	-3.782882	0.000173	0.00457255
CD1D	912	0	0	NULL	NULL	NULL	-0.385787	0.699816	0.77645	3.380551	0.000779099	0.00618817	-3.705864	0.000234	0.00560706
CD1E	913	0	0	A+	A+	NULL	4.102386	4.76205e-05	0.000284519	3.273770	0.00113353	0.00849432	-3.628325	0.000314	0.006587
CD2	914	0	0	A+	A+	UpAng	7.207247	2.0783e-12	5.03794e-11	-3.235149	0.00129881	0.00939882	-1.777653	0.076054	0.169566
CD200	4345	0	0	A-	A-	NULL	-2.218140	0.0269868	0.0577014	2.233501	0.0259505	0.0847187	-0.688349	0.491546	0.672109
CD207	50489	0	0	NULL	NULL	NULL	3.069777	0.00225676	0.00762381	NaN	NaN	NaN	-3.044602	0.00245	0.019162
CD209	30835	0	0	N+;A-	A+;N-	NULL	2.238534	0.0256186	0.0554123	2.208419	0.0276608	0.0880582	0.782322	0.434387	0.618533
CD22	933	0	0	N+	N+	DownAng	-4.975554	8.9202e-07	8.51821e-06	-3.805131	0.000159	0.00161972	-2.034689	0.042397	0.112732
CD226	10666	0	0	NULL	NULL	NULL	-0.169885	0.865168	0.904508	1.454464	0.146435	0.259715	1.281741	0.200517	0.354875
CD244	51744	0	0	NULL	NULL	NULL	1.281060	0.200757	0.295132	-1.407080	0.160015	0.275411	-3.941686	9.2e-05	0.00320467
CD247	919	0	0	A+	A+	UpAng	5.163957	3.47726e-07	3.60637e-06	NaN	NaN	NaN	-3.171582	0.001609	0.0149551
CD248	57124	0	0	N+;A-	A+;N-	UpAng	15.157473	4.37375e-43	5.1686e-41	5.627223	3.0306e-08	8.90132e-07	-2.133387	0.033368	0.0967106
CD24P4	938	0	0	NULL	NULL	NULL	0.866414	0.386672	0.495185	NaN	NaN	NaN	NaN	NaN	NaN
CD27	939	0	0	NULL	NULL	NULL	4.042114	6.11835e-05	0.000354524	-5.575402	4.01622e-08	1.11736e-06	-3.706545	0.000233	0.00559497
CD28	940	0	0	NULL	NULL	NULL	-1.525545	0.127745	0.205523	0.115794	0.907863	0.935472	-2.320719	0.020694	0.0722178
CD2AP	23607	0	0	A-	A-	NULL	-2.300730	0.0218111	0.0486816	1.834367	0.0671842	0.156778	-1.387635	0.165853	0.308423
CD2BP2	10421	0	0	NULL	NULL	DownAng	-4.344145	1.68897e-05	0.000117207	0.991681	0.321825	0.442294	-1.201223	0.23022	0.393859
CD300A	11314	0	0	NULL	NULL	UpAng	7.625345	1.20624e-13	3.30908e-12	NaN	NaN	NaN	2.699930	0.007166	0.0369941
CD300C	10871	0	0	A+	A+	NULL	0.443884	0.657316	0.740867	0.610934	0.541517	0.642733	2.782773	0.005589	0.0315703
CD302	9936	0	0	N-	N-	NULL	4.650963	4.21872e-06	3.46115e-05	NaN	NaN	NaN	-1.746578	0.081315	0.177612
CD320	51293	0	0	NULL	NULL	NULL	-2.002503	0.0457617	0.0887472	2.645960	0.00839849	0.0395613	1.446998	0.148511	0.283651
CD33	945	0	0	A+	A+	NULL	3.998747	7.31321e-05	0.000410408	NaN	NaN	NaN	1.737571	0.082889	0.180282
CD34	947	0	1	N-	N-	NULL	2.745930	0.00624793	0.0176293	0.771239	0.440924	0.551344	-3.029758	0.002571	0.0196664
CD36	948	0	0	NULL	NULL	UpAng	12.615171	6.23999e-32	4.91599e-30	0.144630	0.885061	0.918306	-2.367880	0.018262	0.0674869
CD37	951	0	0	A+	A+	UpAng	7.850374	2.47774e-14	7.21598e-13	-5.535934	4.96964e-08	1.3587e-06	2.020162	0.043889	0.115341
CD38	952	0	0	A+	A+	NULL	1.399462	0.162285	0.248874	-0.564802	0.572458	0.668996	1.971850	0.049166	0.12475
CD3D	915	0	0	A+	A+	UpAng	6.089419	2.23742e-09	3.62291e-08	-5.318073	1.57442e-07	3.791e-06	-1.175597	0.240302	0.406482
CD3E	916	0	0	A+	A+	NULL	3.232281	0.00130779	0.0048558	-2.381156	0.0176259	0.0654726	-1.175597	0.240302	0.406482
CD3EAP	10849	0	0	NULL	NULL	NULL	-1.659397	0.097653	0.166503	1.596480	0.111004	0.216463	0.166498	0.867831	0.93546
CD3G	917	0	0	A+	A+	NULL	3.452494	0.000601783	0.00251049	1.884486	0.0600838	0.146918	-1.175597	0.240302	0.406482
CD4	920	0	0	NULL	NULL	UpAng	5.577097	3.97954e-08	5.12132e-07	2.339008	0.0197217	0.0705737	-3.472009	0.000561	0.00890499
CD40	958	0	0	NULL	NULL	NULL	2.197662	0.0284238	0.060115	0.435680	0.663254	0.746948	-0.516227	0.605919	0.770678
CD40LG	959	0	0	N+	N+	NULL	-2.278903	0.0230869	0.0509222	0.455702	0.648799	0.734681	0.108700	0.913483	0.957442
CD44	960	0	0	NULL	NULL	UpAng	6.099832	2.10576e-09	3.42779e-08	2.226060	0.0264481	0.0857205	-1.280621	0.200908	0.355464
CD46	4179	0	0	NULL	NULL	NULL	-2.161295	0.031139	0.0646123	1.376546	0.169259	0.285875	-2.799247	0.005316	0.0304819
CD47	961	0	0	NULL	NULL	NULL	3.296126	0.00104882	0.00403561	2.069807	0.0389753	0.111541	-1.756077	0.079674	0.174919
CD48	962	0	0	A+	A+	UpAng	6.659360	7.15691e-11	1.43958e-09	-1.509741	0.131731	0.241728	-3.819005	0.00015	0.0042217
CD5	921	0	0	NULL	NULL	DownAng	-3.847205	0.000134679	0.000693134	2.413294	0.016162	0.0621267	-2.437639	0.015123	0.0597822
CD52	1043	0	0	A+	A+	UpAng	5.072820	5.5048e-07	5.47806e-06	-3.436815	0.000636867	0.00526038	0.667556	0.504718	0.684613
CD53	963	0	0	A+	A+	UpAng	7.955145	1.17188e-14	3.53866e-13	-0.891589	0.373035	0.4903	-1.915663	0.055967	0.135954
CD55	1604	0	0	NULL	NULL	NULL	2.610335	0.00931242	0.0245653	1.425879	0.154517	0.269171	-3.003377	0.002801	0.020648
CD58	965	0	0	N-	N-	NULL	3.071726	0.00224235	0.00758559	1.915943	0.0559333	0.140418	-2.104387	0.035834	0.10143
CD59	966	0	0	NULL	NULL	NULL	2.885472	0.00407443	0.0124132	5.687399	2.17945e-08	6.57053e-07	-0.998549	0.318485	0.498325
CD5L	922	0	0	A-	A-	NULL	-0.845144	0.398428	0.506536	2.907093	0.00380747	0.0221061	-3.489179	0.000526	0.008679
CD6	923	0	0	NULL	NULL	NULL	0.172656	0.86299	0.902805	-6.026148	3.22853e-09	1.19179e-07	-2.484559	0.01329	0.0555111
CD63	967	0	0	N-	N-	NULL	3.625157	0.000317891	0.00145183	1.721151	0.0858323	0.183937	-2.115700	0.034853	0.0994818
CD69	969	0	0	NULL	NULL	UpAng	6.037673	3.02063e-09	4.79632e-08	0.042611	0.966029	0.976112	-3.800090	0.000162	0.00441626
CD7	924	0	0	NULL	NULL	NULL	3.361971	0.00083222	0.00330789	1.939586	0.0529833	0.135852	NaN	NaN	NaN
CD70	970	0	0	NULL	NULL	NULL	-1.123144	0.261907	0.364121	1.614797	0.106976	0.211817	1.673212	0.094898	0.199854
CD72	971	0	0	NULL	NULL	UpAng	6.379331	4.00655e-10	7.29488e-09	1.925072	0.0547784	0.138561	-0.297433	0.766256	0.881905
CD74	972	0	0	A+	A+	NULL	4.252278	2.51907e-05	0.000164765	NaN	NaN	NaN	1.798882	0.072627	0.164065
CD79A	973	0	0	NULL	NULL	NULL	-1.178966	0.238964	0.338777	1.686626	0.0922893	0.192133	-1.215348	0.224793	0.387449
CD79B	974	0	0	NULL	NULL	NULL	-0.785948	0.432264	0.539629	-2.647022	0.00837253	0.0394782	3.109152	0.001981	0.0169333
CD80	941	0	0	A+	A+	NULL	0.839604	0.401525	0.508999	-1.345988	0.178907	0.297152	-1.033651	0.301787	0.48039
CD81	975	0	0	A+	A+	NULL	4.034135	6.32327e-05	0.000363825	1.088109	0.277063	0.398559	0.012713	0.989862	0.99429
CD82	3732	0	0	A-;N+	N+;A-	NULL	-0.942753	0.346255	0.453708	NaN	NaN	NaN	-2.037889	0.042078	0.112178
CD83	9308	0	0	N+;A-	A+;N-	NULL	1.364747	0.172937	0.261999	3.245577	0.00124941	0.00910382	-2.084378	0.037622	0.104659
CD84	8832	0	0	A+	A+	UpAng	7.990699	9.07398e-15	2.77411e-13	1.712580	0.087433	0.186065	-3.895504	0.000111	0.00362065
CD86	942	0	0	A+	A+	UpAng	8.059716	5.50948e-15	1.71422e-13	-0.044868	0.96423	0.975125	-0.433005	0.665193	0.812662
CD8A	925	0	0	A+	A+	UpAng	5.080618	5.29404e-07	5.28974e-06	2.110604	0.0352945	0.104344	-2.305063	0.021562	0.073735
CD8B	926	0	0	NULL	NULL	NULL	0.177310	0.859336	0.900131	1.209569	0.227007	0.349669	-2.305063	0.021562	0.073735
CD8BP	927	0	0	NULL	NULL	NULL	-0.388563	0.697762	0.775011	NaN	NaN	NaN	NaN	NaN	NaN
CD9	928	0	0	N-	N-	NULL	0.428189	0.668695	0.751007	1.748413	0.0809966	0.177177	-3.615489	0.00033	0.00678393
CD93	22918	0	0	NULL	NULL	UpAng	12.791566	1.12753e-32	8.99828e-31	-0.296852	0.766701	0.830126	-1.597160	0.110847	0.225979
CD96	10225	0	0	A+	A+	NULL	1.581530	0.114379	0.188485	4.513932	7.92298e-06	0.000121824	-1.051849	0.293366	0.471051
CD97	976	0	0	NULL	NULL	NULL	0.527788	0.597877	0.690982	NaN	NaN	NaN	-3.790425	0.000168	0.00450368
CD99	4267	0	0	N-	N-	UpAng	9.937006	2.21176e-21	1.07441e-19	NaN	NaN	NaN	NaN	NaN	NaN
CDA	978	0	0	N-	N-	NULL	0.351848	0.725098	0.796234	NaN	NaN	NaN	0.114203	0.909124	0.955537
CDADC1	81602	0	0	NULL	NULL	NULL	-2.679509	0.00761225	0.0207484	2.453407	0.0144859	0.0576217	2.784394	0.005561	0.0314909
CDC123	8872	0	0	NULL	NULL	NULL	-0.119852	0.904647	0.932806	3.352868	0.000859458	0.00671084	0.523688	0.600724	0.767071
CDC14A	8556	0	0	NULL	NULL	NULL	-3.589094	0.000363999	0.00163149	1.715329	0.0868947	0.185408	0.637724	0.523939	0.701195
CDC14B	8555	0	0	NULL	NULL	NULL	0.008655	0.993098	0.996259	0.632830	0.527129	0.629496	2.393747	0.01704	0.0644266
CDC16	8881	0	0	NULL	NULL	NULL	-0.778401	0.436695	0.544263	1.770045	0.0773195	0.171706	NaN	NaN	NaN
CDC20	991	0	0	NULL	NULL	NULL	-0.856502	0.392124	0.500386	1.556062	0.120316	0.228883	-1.051466	0.293541	0.471051
CDC23	8697	0	0	A-;N+	N+;A-	NULL	-0.947882	0.34364	0.451018	1.638666	0.101902	0.205254	2.243879	0.025268	0.0816651
CDC25A	993	0	0	A-	A-	DownAng	-3.718499	0.000222717	0.00107173	1.506582	0.132539	0.242601	-2.490643	0.01307	0.0549583
CDC25B	994	0	0	NULL	NULL	NULL	2.343247	0.0195015	0.0446319	0.253562	0.799937	0.85616	-2.309169	0.021331	0.0733848
CDC25C	995	0	0	A-;N+	N+;A-	NULL	-1.362024	0.173794	0.262953	1.752973	0.0802098	0.175861	2.162973	0.031006	0.0924909
CDC27	996	0	0	NULL	NULL	NULL	3.667639	0.000270619	0.00126943	1.821775	0.0690771	0.159294	3.259443	0.001191	0.0125716
CDC34	997	0	0	A-;N+	N+;A-	NULL	-1.012646	0.311712	0.417404	0.369913	0.711601	0.784996	0.367846	0.713157	0.847231
CDC37	11140	0	0	A-	A-	NULL	-0.935173	0.350143	0.457891	1.851982	0.0646083	0.152891	-1.933599	0.053715	0.132249
CDC37L1	55664	0	0	NULL	NULL	NULL	0.298981	0.765077	0.827857	-1.289247	0.197904	0.317386	0.345770	0.72966	0.858343
CDC40	51362	0	0	N+;A-	A+;N-	NULL	0.360507	0.718618	0.790885	2.101758	0.0360663	0.105867	0.129217	0.897238	0.949529
CDC42	998	0	0	NULL	NULL	NULL	-2.018872	0.0440254	0.085939	1.222366	0.222136	0.344506	0.265206	0.790957	0.89527
CDC42BPA	8476	0	0	A+	A+	NULL	0.328452	0.742705	0.809278	4.218529	2.91231e-05	0.000369868	-2.021841	0.043719	0.115009
CDC42BPB	9578	0	0	NULL	NULL	NULL	0.288319	0.77322	0.833921	0.998408	0.318557	0.439649	-0.664900	0.506418	0.686374
CDC42EP1	11135	0	0	NULL	NULL	NULL	4.645049	4.33631e-06	3.55052e-05	2.458141	0.0142986	0.0571559	3.138203	0.001798	0.0160681
CDC42EP2	10435	0	0	NULL	NULL	NULL	0.797563	0.425497	0.532912	2.039607	0.0419063	0.117069	-1.949087	0.051831	0.129188
CDC42EP3	10602	0	0	NULL	NULL	NULL	4.323950	1.84525e-05	0.00012613	7.496024	2.94818e-13	2.71547e-11	-1.551951	0.121292	0.242326
CDC42EP4	23580	0	0	A+	A+	NULL	0.083986	0.933101	0.95306	0.851163	0.39508	0.509187	2.169181	0.030531	0.0917393
CDC42SE1	56882	0	0	NULL	NULL	NULL	4.354348	1.6149e-05	0.000113218	2.636797	0.00862554	0.0401946	-3.411778	0.000697	0.00973557
CDC45	8318	0	0	NULL	NULL	NULL	0.946509	0.344339	0.451743	NaN	NaN	NaN	1.034060	0.301597	0.48039
CDC5L	988	0	0	A-;N+	N+;A-	NULL	-1.546566	0.122591	0.19937	2.193363	0.0287337	0.0904796	-2.087948	0.037302	0.104051
CDC6	990	0	0	A-;N+	N+;A-	NULL	-0.150784	0.880206	0.915981	0.939215	0.348067	0.467456	2.567464	0.010533	0.0477411
CDC7	8317	0	0	A-;N+	N+;A-	NULL	-2.283803	0.022795	0.0503687	0.250267	0.802482	0.858303	0.759708	0.44778	0.631548
CDC73	79577	0	0	N+	N+	NULL	-0.865764	0.387028	0.49558	1.682761	0.0930359	0.193366	-3.519605	0.000471	0.00830579
CDCA3	83461	0	0	A-;N+	N+;A-	NULL	-1.718346	0.0863428	0.150625	2.805060	0.00522354	0.0280451	-3.405157	0.000713	0.00983731
CDCA4	55038	0	0	N+	N+	NULL	-0.132905	0.894321	0.925683	0.547402	0.584343	0.679537	-0.735714	0.462242	0.645811
CDCA8	55143	0	0	N+	N+	NULL	-1.848227	0.0651505	0.118886	0.420793	0.674084	0.755468	-1.896805	0.058417	0.140186
CDCP1	64866	0	0	N+;A-	A+;N-	NULL	3.260316	0.00118753	0.00447279	5.591618	3.67834e-08	1.04794e-06	-2.245428	0.025167	0.0815287
CDH1	999	0	0	NULL	NULL	NULL	-2.505407	0.0125429	0.0312491	5.947064	5.08329e-09	1.76004e-07	-0.623649	0.533159	0.709364
CDH10	1008	0	0	NULL	NULL	NULL	-1.307825	0.191524	0.284485	4.262248	2.41296e-05	0.000313586	-1.650540	0.099452	0.206935
CDH11	1009	0	0	NULL	NULL	UpAng	17.532475	3.64862e-54	6.49878e-52	1.158013	0.247403	0.369278	-0.000460	0.999633	0.99981
CDH12	1010	0	0	A-	A-	DownAng	-4.246864	2.57855e-05	0.000168208	4.893393	1.3329e-06	2.5443e-05	-1.885951	0.059882	0.14258
CDH15	1013	0	0	A-;N+	N+;A-	NULL	-1.637000	0.10225	0.172664	3.989143	7.60626e-05	0.000846955	NaN	NaN	NaN
CDH16	1014	0	0	N+	N+	NULL	-3.062091	0.00231443	0.00777817	4.319342	1.8828e-05	0.000254975	-0.014350	0.988556	0.993791
CDH17	1015	0	0	NULL	NULL	NULL	-2.695149	0.00726887	0.019964	2.668554	0.0078614	0.0378741	4.015055	6.8e-05	0.0026928
CDH18	1016	0	0	NULL	NULL	NULL	-1.589344	0.112605	0.18616	2.848951	0.0045683	0.0253299	-2.271148	0.023561	0.0781627
CDH19	28513	0	0	NULL	NULL	NULL	2.181769	0.0295842	0.062099	NaN	NaN	NaN	1.384539	0.166799	0.309605
CDH2	1000	0	0	NULL	NULL	NULL	0.416250	0.677403	0.757984	1.547977	0.122251	0.231122	1.212952	0.225717	0.388507
CDH20	28316	0	0	NULL	NULL	NULL	-2.378922	0.0177319	0.0412658	-0.199966	0.841588	0.888708	1.170767	0.242238	0.409156
CDH22	64405	0	0	N+	N+	NULL	-0.967933	0.333538	0.440084	-1.736071	0.0831575	0.180447	-0.252335	0.800884	0.90172
CDH3	1001	0	0	N+	N+	NULL	-3.087341	0.0021299	0.00725913	0.972830	0.331101	0.45094	-0.287765	0.773645	0.88564
CDH4	1002	0	0	NULL	NULL	NULL	-0.132773	0.894426	0.925683	2.014521	0.0444877	0.120952	-1.367492	0.172102	0.316886
CDH5	1003	0	0	NULL	NULL	UpAng	7.429284	4.65435e-13	1.1942e-11	8.250219	1.36722e-15	2.02669e-13	0.015159	0.987911	0.993382
CDH6	1004	0	0	NULL	NULL	NULL	2.791498	0.00544403	0.0157044	3.437389	0.000635551	0.00526038	-1.688654	0.091901	0.194961
CDH7	1005	0	0	A-	A-	NULL	-0.303502	0.761632	0.824934	-0.371127	0.710698	0.784273	1.360347	0.174322	0.320199
CDH8	1006	0	0	NULL	NULL	NULL	-0.758708	0.448379	0.555222	-2.175241	0.0300725	0.0934176	0.579471	0.562528	0.735057
CDH9	1007	0	0	N-	N-	NULL	0.040938	0.967361	0.977596	2.198585	0.0283594	0.0897117	-1.524639	0.127971	0.253229
CDHR1	92211	0	0	NULL	NULL	DownAng	-7.613143	1.31302e-13	3.57805e-12	NaN	NaN	NaN	0.634718	0.525899	0.702811
CDHR2	54825	0	0	NULL	NULL	NULL	-1.510174	0.131621	0.210628	NaN	NaN	NaN	2.222085	0.026714	0.0845706
CDHR5	53841	0	0	NULL	NULL	NULL	-1.236264	0.216932	0.313916	NaN	NaN	NaN	-0.449620	0.653174	0.804037
CDIPT	10423	0	0	NULL	NULL	NULL	-1.036284	0.300563	0.405613	3.293073	0.00106003	0.00804723	-1.137105	0.256026	0.426559
CDK1	983	0	0	NULL	NULL	NULL	0.284263	0.776325	0.836052	NaN	NaN	NaN	1.134301	0.2572	0.428018
CDK10	8558	0	0	A-;N+	N+;A-	DownAng	-4.236342	2.69799e-05	0.00017507	4.026315	6.53041e-05	0.000741965	NaN	NaN	NaN
CDK12	51755	0	0	NULL	NULL	NULL	0.200434	0.841221	0.886065	1.053898	0.292431	0.413964	3.077927	0.002202	0.0179306
CDK13	8621	0	0	NULL	NULL	NULL	-1.762764	0.0785415	0.138928	1.183812	0.237041	0.359407	-0.849462	0.396033	0.578383
CDK14	5218	0	0	NULL	NULL	NULL	4.512155	7.98037e-06	6.08807e-05	1.233829	0.217838	0.339906	-3.756541	0.000192	0.00491363
CDK16	5127	0	0	A-;N+	N+;A-	NULL	-2.225119	0.0265116	0.056804	2.027343	0.0431489	0.119067	0.787372	0.431428	0.61494
CDK17	5128	0	0	NULL	NULL	NULL	0.818102	0.413683	0.521292	1.424388	0.154948	0.269526	-1.413626	0.158081	0.298345
CDK18	5129	0	0	NULL	NULL	NULL	-2.947956	0.00334601	0.0105877	2.482285	0.0133763	0.0547458	-3.069614	0.002257	0.0181946
CDK19	23097	0	0	A+	A+	NULL	0.530511	0.595989	0.689644	1.591445	0.112131	0.218035	0.293276	0.769432	0.883338
CDK2	1017	0	0	N-	N-	NULL	0.448072	0.654292	0.738678	3.852653	0.0001318	0.00135912	-1.882818	0.060293	0.143317
CDK20	23552	0	0	A-;N+	N+;A-	NULL	-3.064113	0.00229913	0.00773721	2.248698	0.0249595	0.0826932	3.288308	0.001078	0.011798
CDK2AP1	8099	0	0	A+	A+	NULL	0.372772	0.709474	0.783771	0.840180	0.401203	0.515049	-2.813022	0.005096	0.0299549
CDK2AP2	10263	0	0	NULL	NULL	NULL	-0.151453	0.879678	0.915587	0.982492	0.326325	0.446654	-1.771578	0.07706	0.171167
CDK4	1019	0	0	A-;N+	N+;A-	NULL	-2.807292	0.00518803	0.0151092	2.594759	0.00973927	0.0438313	-1.409857	0.159189	0.299634
CDK5	1020	0	0	NULL	NULL	NULL	-0.479152	0.632037	0.72077	1.346592	0.178712	0.296977	-2.917481	0.003684	0.0244287
CDK5R1	8851	0	0	N-	N-	NULL	2.398828	0.0168071	0.039626	3.659170	0.000279481	0.00261986	3.296587	0.001047	0.0116075
CDK5R2	8941	0	0	NULL	NULL	NULL	-0.980238	0.327435	0.434061	1.046888	0.295649	0.417322	-3.767821	0.000184	0.0047629
CDK5RAP1	51654	0	0	N+	N+	DownAng	-4.209771	3.02355e-05	0.000192835	1.171504	0.241945	0.363736	-1.879432	0.060757	0.144235
CDK5RAP2	55755	0	0	NULL	NULL	NULL	-0.393005	0.69448	0.772483	0.635125	0.525633	0.628124	2.730883	0.006537	0.0348167
CDK5RAP3	80279	0	0	N+	N+	NULL	-2.812246	0.00511002	0.0149351	NaN	NaN	NaN	3.344783	0.000884	0.0107741
CDK6	1021	0	0	N+	N+	NULL	-1.138983	0.255247	0.357044	2.425531	0.0156334	0.0607614	-4.423582	1.2e-05	0.000947077
CDK8	1024	0	0	NULL	NULL	NULL	0.654080	0.513356	0.615647	1.175558	0.240322	0.362375	1.763039	0.078493	0.173201
CDK9	1025	0	0	NULL	NULL	NULL	1.247876	0.212651	0.309069	1.718184	0.0863725	0.184803	2.715400	0.006843	0.0359377
CDKAL1	54901	0	0	A-	A-	NULL	-2.791884	0.00543763	0.0156948	2.248901	0.0249482	0.0826932	-2.254675	0.024587	0.0804083
CDKL1	8814	0	0	A-	A-	DownAng	-3.979434	7.91378e-05	0.000440092	6.561491	1.31552e-10	6.58432e-09	0.089296	0.928881	0.966183
CDKL2	8999	0	0	N+	N+	DownAng	-3.749121	0.000197854	0.000963783	1.342983	0.179877	0.29813	2.763536	0.005925	0.0326787
CDKL3	51265	0	0	NULL	NULL	NULL	-1.934319	0.0536289	0.101384	2.180662	0.0296665	0.0924592	0.740400	0.4594	0.642856
CDKL5	6792	0	0	A-;N+	N+;A-	NULL	-1.009239	0.31334	0.419129	-0.063117	0.949698	0.965162	0.161611	0.871677	0.936831
CDKN1A	1026	0	0	N-	N-	UpAng	6.169180	1.403e-09	2.34596e-08	2.458436	0.014287	0.0571559	-2.432363	0.015342	0.060377
CDKN1B	1027	0	0	NULL	NULL	NULL	-2.214456	0.0272405	0.0580823	1.329649	0.184231	0.302754	-3.152383	0.001714	0.015575
CDKN1C	1028	0	0	N+	N+	NULL	-0.517839	0.604796	0.697012	0.271548	0.78608	0.846293	-0.087734	0.930123	0.966459
CDKN2A	1029	0	0	N-	N-	NULL	0.713687	0.475748	0.580746	-2.034423	0.0424279	0.118004	-0.460345	0.645464	0.798183
[truncated: 10,291 more rows]
